# Supplementary material for: The Xylella fastidiosa-Resistant Olive Cultivar “Leccino” Has Stable Endophytic Microbiota during the Olive Quick Decline Syndrome (OQDS)
Source: Pathogens. 2019 Dec 31;9(1):35. doi: 10.3390/pathogens9010035 (PMC7168594; doi:10.3390/pathogens9010035)
Supplement: Supplementary file 1 [file pathogens-09-00035-s001.zip]

Archive with 3 entries (3 files):
- Supplementary materials_corrected proofs.pdf
- Table S3.xlsx
- Table S4.xlsx
