# Supplementary material for: The Xylella fastidiosa-Resistant Olive Cultivar “Leccino” Has Stable Endophytic Microbiota during the Olive Quick Decline Syndrome (OQDS)
Source: Pathogens. 2019 Dec 31;9(1):35. doi: 10.3390/pathogens9010035 (PMC7168594; doi:10.3390/pathogens9010035)
Supplement: Supplementary file 1 [file pathogens-09-00035-s001.zip › Table S3.xlsx]

## Sheet: Bacterial OTU tables
# Constructed from biom file
Phylum	Endo-CIL-1	Endo-CIL-2	Endo-CIL-3	Endo-CIL-4	Endo-CIL-5	Endo-CHL-1	Endo-CHL-2	Endo-CHL-3	Endo-CHL-4	CIL-1	CIL-2	CIL-3	CIL-4	CIL-5	CHL-2	CHL-3	CHL-4	CHL-5	Endo-CIB-1	Endo-CIB-3	Endo-CIB-4	Endo-CIB-5	Endo-CHB-2	Endo-CHB-3	Endo-CHB-4	CIB-1	CIB-2	CIB-3	CIB-4	CIB-5	CHB-1	CHB-2	CHB-3	CHB-4	CHB-5	Endo-LIL-1	Endo-LIL-2	Endo-LIL-3	Endo-LIL-4	Endo-LIL-5	Endo-LHL-2	Endo-LHL-3	Endo-LHL-4	Endo-LHL-5	LIL-1	LIL-2	LIL-3	LIL-4	LIL-5
D_0__Bacteria;D_1__Proteobacteria	0.27266	0.126557	0.337627	0.224311	0.348998	0.986815	0.977893	0.978413	0.826337	0.580153	0.535971	0.369837	0.352191	0.435505	0.891202	0.940776	0.939239	0.979336	0.227703	0.281178	0.317268	0.394936	0.879515	0.997603	0.99895	0.347031	0.269854	0.452469	0.175061	0.431995	0.963427	0.971717	0.908144	0.986967	0.906463	0.944215	0.963023	0.98361	0.950512	0.924948	0.980048	0.905979	0.941756	0.951959	0.717683	0.651635	0.764328	0.754949	0.653003
D_0__Bacteria;D_1__Firmicutes	0.695966	0.869197	0.661561	0.775047	0.650118	0	0.00692283	0.00121189	0.00108025	0.25089	0.355158	0.62957	0.647432	0.562749	0.0130957	0.000286451	0.00999432	0.00741546	0.768918	0.716255	0.681737	0.594064	0.000110571	5.33e-05	0.000128584	0.621969	0.662803	0.348619	0.711705	0.545462	0.00135204	0.000260537	0.0534485	0.000417711	0	0.00204862	0.00986731	0.000414594	0.0144279	0.0569468	0.00139892	0.00581288	0.000594114	0.00568481	0.109947	0.00115431	0.0020161	0.000414326	0.00389006
D_0__Bacteria;D_1__Bacteroidetes	8.9e-06	8.24e-06	0	0.000641679	0.000101407	0	8.73e-05	0.00340844	0.142233	0.157521	0.0857189	0.000353463	0.000110755	0.000394941	0.00457007	0.00780579	7.57e-05	0.00240591	0	7.81e-05	0.000127499	0.0103957	0.118605	0.00229028	0	0.000432561	0.0106936	0.117465	0.0726087	0.00341183	0.000202805	0.0184402	0.00106212	0.000584795	0.039759	0.0510184	0.00919378	0.00779436	0.000721397	0.00575567	0.0103576	0.0873777	0.0418002	0.00232483	0.100502	0.197797	0.150589	0.17038	0.0952519
D_0__Bacteria;D_1__Actinobacteria	0.000356011	0.00412239	0.000811864	0	0.00078228	0	0.00660287	0.0164742	0.0287037	0.0114368	0.0231519	0.000239108	0.000254738	0.00135111	0.0911325	0.0496276	0.0506909	0.0108431	0.00337926	0	0.000127499	0.000205404	0.00176913	5.33e-05	0.000921521	0.0305676	0.0563577	0.0811188	0.0394148	0.019052	0.0350177	0.0070924	0.0101415	0.0120301	0.0537776	0.00212741	0.0174446	0.00818132	0.00610782	0.0123499	0.00813916	0.000645876	0.0152772	0.0400312	0.0699059	0.149297	0.0830664	0.0665685	0.247746
D_0__Bacteria;D_1__Planctomycetes	0.0310086	0.000115427	0	0	0	0	0.00509032	0.000492331	0.00164609	0	0	0	1.11e-05	0	0	0	0	0	0	0	0.000739494	1.14e-05	0	0	0	0	0	0.000328483	0	0	0	0.00248958	0	0	0	0.000590947	0	0	0.00750253	0	0	0	0.000572896	0	0.000997705	0	0	0.00170334	0.000109067
D_0__Bacteria;D_1__Chloroflexi	0	0	0	0	0	0	0	0	0	0	0	0	0	0	0	0	0	0	0	0	0	0	0	0	0	0	0	0	0.00121097	7.97e-05	0	0	0.0272039	0	0	0	0.000471476	0	0.0202953	0	0	0	0	0	0	0	0	0.00598472	0
D_0__Bacteria;D_1__Verrucomicrobia	0	0	0	0	0	0	0	0	0	0	0	0	0	0	0	0.00150387	0	0	0	0.00248909	0	0.000387986	0	0	0	0	0	0	0	0	0	0	0	0	0	0	0	0	0	0	0	0	0	0	0	0	0	0	0
D_0__Bacteria;D_1__Acidobacteria	0	0	0	0	0	0	0.00340324	0	0	0	0	0	0	0	0	0	0	0	0	0	0	0	0	0	0	0	0	0	0	0	0	0	0	0	0	0	0	0	0.000144279	0	5.65e-05	0	0	0	0.000964448	0	0	0	0
D_0__Bacteria;D_1__Patescibacteria	0	0	0	0	0	0	0	0	0	0	0	0	0	0	0	0	0	0	0	0	0	0	0	0	0	0	0	0	0	0	0	0	0	0	0	0	0	0	0	0	0	0	0	0	0	0	0	0	0
D_0__Bacteria;D_1__Cyanobacteria	0	0	0	0	0	0.0131851	0	0	0	0	0	0	0	0	0	0	0	0	0	0	0	0	0	0	0	0	0	0	0	0	0	0	0	0	0	0	0	0	0	0	0	0	0	0	0	0	0	0	0
D_0__Bacteria;D_1__Chlamydiae	0	0	0	0	0	0	0	0	0	0	0	0	0	0	0	0	0	0	0	0	0	0	0	0	0	0	0	0	0	0	0	0	0	0	0	0	0	0	0.000288559	0	0	0.000184536	0	0	0	0.000117387	0	0	0
D_0__Bacteria;D_1__Armatimonadetes	0	0	0	0	0	0	0	0	0	0	0	0	0	0	0	0	0	0	0	0	0	0	0	0	0	0	0	0	0	0	0	0	0	0	0	0	0	0	0	0	0	0	0	0	0	0	0	0	0
D_0__Bacteria;D_1__FBP	0	0	0	0	0	0	0	0	0	0	0	0	0	0	0	0	0	0	0	0	0	0	0	0	0	0	0.000292117	0	0	0	0	0	0	0	0	0	0	0	0	0	0	0	0	0	0	0	0	0	0
D_0__Bacteria;D_1__Nitrospirae	0	0	0	0	0	0	0	0	0	0	0	0	0	0	0	0	0	0	0	0	0	0	0	0	0	0	0	0	0	0	0	0	0	0	0	0	0	0	0	0	0	0	0	0	0	0	0	0	0
# Constructed from biom file
Class	Endo-CIL-1	Endo-CIL-2	Endo-CIL-3	Endo-CIL-4	Endo-CIL-5	Endo-CHL-1	Endo-CHL-2	Endo-CHL-3	Endo-CHL-4	CIL-1	CIL-2	CIL-3	CIL-4	CIL-5	CHL-2	CHL-3	CHL-4	CHL-5	Endo-CIB-1	Endo-CIB-3	Endo-CIB-4	Endo-CIB-5	Endo-CHB-2	Endo-CHB-3	Endo-CHB-4	CIB-1	CIB-2	CIB-3	CIB-4	CIB-5	CHB-1	CHB-2	CHB-3	CHB-4	CHB-5	Endo-LIL-1	Endo-LIL-2	Endo-LIL-3	Endo-LIL-4	Endo-LIL-5	Endo-LHL-2	Endo-LHL-3	Endo-LHL-4	Endo-LHL-5	LIL-1	LIL-2	LIL-3	LIL-4	LIL-5
D_0__Bacteria;D_1__Proteobacteria;D_2__Gammaproteobacteria	0.180836	0.1156	0.330753	0.113841	0.340408	0.931775	0.767969	0.963227	0.804115	0.317269	0.317433	0.349222	0.310414	0.369488	0.812704	0.890361	0.905925	0.97225	0.227549	0.277316	0.316427	0.390782	0.87793	0.98514	0.974026	0.221471	0.178901	0.252669	0.152268	0.205507	0.91783	0.880182	0.856066	0.925815	0.793569	0.867195	0.952751	0.886457	0.904631	0.74797	0.766536	0.8395	0.796495	0.914219	0.342113	0.195978	0.322754	0.501427	0.373191
D_0__Bacteria;D_1__Firmicutes;D_2__Bacilli	0.695966	0.869197	0.661561	0.775047	0.650118	0	0.00692283	0.00121189	0.00108025	0.25089	0.355158	0.62957	0.647432	0.562749	0.0130957	0.000286451	0.00999432	0.00741546	0.768918	0.716255	0.681737	0.594064	0.000110571	5.33e-05	0.000128584	0.621969	0.662803	0.348619	0.711705	0.545462	0	0.000260537	0.0534485	8.35e-05	0	0.00204862	0.00986731	0.000414594	0.0144279	0.0569468	0.00139892	0.000553608	0.000594114	0.00568481	0.109947	0.00115431	0.0020161	0.000414326	0.00389006
D_0__Bacteria;D_1__Proteobacteria;D_2__Alphaproteobacteria	0.0918242	0.0109573	0.00687378	0.110469	0.00859059	0.0550402	0.209925	0.0151865	0.0222222	0.262883	0.213501	0.0206152	0.041777	0.0660174	0.0784976	0.0489115	0.0308537	0.00603124	0.000154142	0.003862	0.000841493	0.00415373	0.00158484	0.0124634	0.0249239	0.12556	0.0909527	0.1998	0.0227929	0.226488	0.0455974	0.0915354	0.052078	0.0611529	0.112894	0.0770201	0.0102714	0.0971531	0.0458808	0.176977	0.213512	0.0664791	0.145261	0.0377403	0.374871	0.426936	0.440891	0.245235	0.208064
D_0__Bacteria;D_1__Bacteroidetes;D_2__Bacteroidia	8.9e-06	8.24e-06	0	0.000641679	0.000101407	0	8.73e-05	0.00340844	0.142233	0.157521	0.0857189	0.000353463	0.000110755	0.000394941	0.00457007	0.00780579	7.57e-05	0.00240591	0	7.81e-05	0.000127499	0.0103957	0.118605	0.00229028	0	0.000432561	0.0106936	0.117465	0.0726087	0.00341183	0.000202805	0.0184402	0.00106212	0.000584795	0.039759	0.0510184	0.00919378	0.00779436	0.000721397	0.00575567	0.0103576	0.0873777	0.0418002	0.00232483	0.100502	0.197797	0.150589	0.17038	0.0952519
D_0__Bacteria;D_1__Actinobacteria;D_2__Actinobacteria	0.000356011	0.00412239	0.000811864	0	0.00078228	0	0.00660287	0.0164742	0.0287037	0.0114368	0.0231519	0.000239108	0.000254738	0.00135111	0.0911325	0.0496276	0.0506909	0.0108431	0.00337926	0	0.000127499	0.000205404	0.00176913	5.33e-05	0.000921521	0.0305676	0.0563577	0.0811188	0.0394148	0.0190201	0.0350177	0.0070924	0.0101415	0.0120301	0.0537776	0.00212741	0.0174446	0.00818132	0.00610782	0.0123499	0.00813916	0.000645876	0.0152772	0.0400312	0.0699059	0.149297	0.0830664	0.0665685	0.247419
D_0__Bacteria;D_1__Proteobacteria;D_2__Deltaproteobacteria	0	0	0	0	0	0	0	0	0	0	0.00503656	0	0	0	0	0.00150387	0.00246072	0.00105464	0	0	0	0	0	0	0	0	0	0	0	0	0	0	0	0	0	0	0	0	0	0	0	0	0	0	0.000698394	0.0287207	0.000682871	0.00828653	0.071748
D_0__Bacteria;D_1__Planctomycetes;D_2__Planctomycetacia	0.0115526	1.65e-05	0	0	0	0	0	0	0	0	0	0	0	0	0	0	0	0	0	0	0.000739494	1.14e-05	0	0	0	0	0	0.000328483	0	0	0	0	0	0	0	0	0	0	0	0	0	0	0	0	0	0	0	0.000506399	0
D_0__Bacteria;D_1__Verrucomicrobia;D_2__Verrucomicrobiae	0	0	0	0	0	0	0	0	0	0	0	0	0	0	0	0.00150387	0	0	0	0.00248909	0	0.000387986	0	0	0	0	0	0	0	0	0	0	0	0	0	0	0	0	0	0	0	0	0	0	0	0	0	0	0
D_0__Bacteria;D_1__Chloroflexi;D_2__Anaerolineae	0	0	0	0	0	0	0	0	0	0	0	0	0	0	0	0	0	0	0	0	0	0	0	0	0	0	0	0	0	0	0	0	0.0272039	0	0	0	0.000471476	0	0.0202953	0	0	0	0	0	0	0	0	0	0
D_0__Bacteria;D_1__Planctomycetes;D_2__Phycisphaerae	0	0	0	0	0	0	0	0.000492331	0	0	0	0	0	0	0	0	0	0	0	0	0	0	0	0	0	0	0	0	0	0	0	0.00248958	0	0	0	0	0	0	0	0	0	0	0.000572896	0	0	0	0	0.00119694	7.27e-05
D_0__Bacteria;D_1__Acidobacteria;D_2__Acidobacteriia	0	0	0	0	0	0	0	0	0	0	0	0	0	0	0	0	0	0	0	0	0	0	0	0	0	0	0	0	0	0	0	0	0	0	0	0	0	0	0	0	0	0	0	0	0.000964448	0	0	0	0
D_0__Bacteria;D_1__Planctomycetes;D_2__OM190	0	0	0	0	0	0	0.00509032	0	0.00164609	0	0	0	0	0	0	0	0	0	0	0	0	0	0	0	0	0	0	0	0	0	0	0	0	0	0	0.000590947	0	0	0.00750253	0	0	0	0	0	0.000997705	0	0	0	3.64e-05
D_0__Bacteria;D_1__Firmicutes;D_2__Clostridia	0	0	0	0	0	0	0	0	0	0	0	0	0	0	0	0	0	0	0	0	0	0	0	0	0	0	0	0	0	0	0.00135204	0	0	0.000334169	0	0	0	0	0	0	0	0.00525927	0	0	0	0	0	0	0
D_0__Bacteria;D_1__Planctomycetes;D_2__vadinHA49	0.019456	9.89e-05	0	0	0	0	0	0	0	0	0	0	1.11e-05	0	0	0	0	0	0	0	0	0	0	0	0	0	0	0	0	0	0	0	0	0	0	0	0	0	0	0	0	0	0	0	0	0	0	0	0
D_0__Bacteria;D_1__Patescibacteria;D_2__Saccharimonadia	0	0	0	0	0	0	0	0	0	0	0	0	0	0	0	0	0	0	0	0	0	0	0	0	0	0	0	0	0	0	0	0	0	0	0	0	0	0	0	0	0	0	0	0	0	0	0	0	0
D_0__Bacteria;D_1__Cyanobacteria;D_2__Melainabacteria	0	0	0	0	0	0.0131851	0	0	0	0	0	0	0	0	0	0	0	0	0	0	0	0	0	0	0	0	0	0	0	0	0	0	0	0	0	0	0	0	0	0	0	0	0	0	0	0	0	0	0
D_0__Bacteria;D_1__Acidobacteria;D_2__Blastocatellia (Subgroup 4)	0	0	0	0	0	0	0.00340324	0	0	0	0	0	0	0	0	0	0	0	0	0	0	0	0	0	0	0	0	0	0	0	0	0	0	0	0	0	0	0	0.000144279	0	5.65e-05	0	0	0	0	0	0	0	0
D_0__Bacteria;D_1__Chloroflexi;D_2__Chloroflexia	0	0	0	0	0	0	0	0	0	0	0	0	0	0	0	0	0	0	0	0	0	0	0	0	0	0	0	0	0.00121097	7.97e-05	0	0	0	0	0	0	0	0	0	0	0	0	0	0	0	0	0	0.00598472	0
D_0__Bacteria;D_1__Chlamydiae;D_2__Chlamydiae	0	0	0	0	0	0	0	0	0	0	0	0	0	0	0	0	0	0	0	0	0	0	0	0	0	0	0	0	0	0	0	0	0	0	0	0	0	0	0.000288559	0	0	0.000184536	0	0	0	0.000117387	0	0	0
D_0__Bacteria;D_1__Armatimonadetes;D_2__Fimbriimonadia	0	0	0	0	0	0	0	0	0	0	0	0	0	0	0	0	0	0	0	0	0	0	0	0	0	0	0	0	0	0	0	0	0	0	0	0	0	0	0	0	0	0	0	0	0	0	0	0	0
D_0__Bacteria;D_1__Actinobacteria;D_2__Thermoleophilia	0	0	0	0	0	0	0	0	0	0	0	0	0	0	0	0	0	0	0	0	0	0	0	0	0	0	0	0	0	3.19e-05	0	0	0	0	0	0	0	0	0	0	0	0	0	0	0	0	0	0	0.000327201
D_0__Bacteria;D_1__Nitrospirae;D_2__Nitrospira	0	0	0	0	0	0	0	0	0	0	0	0	0	0	0	0	0	0	0	0	0	0	0	0	0	0	0	0	0	0	0	0	0	0	0	0	0	0	0	0	0	0	0	0	0	0	0	0	0
D_0__Bacteria;D_1__Actinobacteria;D_2__Acidimicrobiia	0	0	0	0	0	0	0	0	0	0	0	0	0	0	0	0	0	0	0	0	0	0	0	0	0	0	0	0	0	0	0	0	0	0	0	0	0	0	0	0	0	0	0	0	0	0	0	0	0
D_0__Bacteria;D_1__FBP;Ambiguous_taxa	0	0	0	0	0	0	0	0	0	0	0	0	0	0	0	0	0	0	0	0	0	0	0	0	0	0	0.000292117	0	0	0	0	0	0	0	0	0	0	0	0	0	0	0	0	0	0	0	0	0	0
D_0__Bacteria;D_1__FBP;D_2__uncultured bacterium	0	0	0	0	0	0	0	0	0	0	0	0	0	0	0	0	0	0	0	0	0	0	0	0	0	0	0	0	0	0	0	0	0	0	0	0	0	0	0	0	0	0	0	0	0	0	0	0	0
# Constructed from biom file
Order	Endo-CIL-1	Endo-CIL-2	Endo-CIL-3	Endo-CIL-4	Endo-CIL-5	Endo-CHL-1	Endo-CHL-2	Endo-CHL-3	Endo-CHL-4	CIL-1	CIL-2	CIL-3	CIL-4	CIL-5	CHL-2	CHL-3	CHL-4	CHL-5	Endo-CIB-1	Endo-CIB-3	Endo-CIB-4	Endo-CIB-5	Endo-CHB-2	Endo-CHB-3	Endo-CHB-4	CIB-1	CIB-2	CIB-3	CIB-4	CIB-5	CHB-1	CHB-2	CHB-3	CHB-4	CHB-5	Endo-LIL-1	Endo-LIL-2	Endo-LIL-3	Endo-LIL-4	Endo-LIL-5	Endo-LHL-2	Endo-LHL-3	Endo-LHL-4	Endo-LHL-5	LIL-1	LIL-2	LIL-3	LIL-4	LIL-5
D_0__Bacteria;D_1__Proteobacteria;D_2__Gammaproteobacteria;D_3__Pseudomonadales	0.103644	0.0796115	0.211626	0.100102	0.2657	0.899578	0.746851	0.901458	0.732767	0.260058	0.305183	0.315435	0.280931	0.342829	0.658051	0.816815	0.85724	0.929965	0.211127	0.238171	0.290838	0.385441	0.701902	0.934487	0.956303	0.219588	0.166152	0.230693	0.142232	0.203673	0.746155	0.782654	0.775893	0.858312	0.72637	0.440255	0.799758	0.777114	0.78738	0.620583	0.569345	0.75083	0.643447	0.784469	0.296551	0.147047	0.285749	0.427907	0.316767
D_0__Bacteria;D_1__Firmicutes;D_2__Bacilli;D_3__Bacillales	0.695966	0.869197	0.661561	0.775047	0.650118	0	0.00692283	0.00121189	0.00108025	0.25089	0.347782	0.62957	0.647432	0.562551	0.0130957	0.000286451	3.79e-05	0.00741546	0.768918	0.716255	0.681737	0.594064	0.000110571	5.33e-05	0.000128584	0.621969	0.662803	0.348619	0.711705	0.545462	0	0.000260537	0.0505705	8.35e-05	0	0.00204862	0.00986731	0.000414594	0.0144279	0.0569468	0.00139892	0.000553608	0.000572896	0.00568481	0.107486	0.00115431	0.0020161	0.000414326	0.00389006
D_0__Bacteria;D_1__Proteobacteria;D_2__Alphaproteobacteria;D_3__Sphingomonadales	0.0444569	0.00319073	0	0.00805244	0.00838778	0.0497509	0.191803	0.00325696	0.020679	0.147374	0.141803	0.00979302	0.00328944	0.0145089	0.0362917	0.0356989	0.0161272	0.00428449	8.3e-05	0.000926432	0.000280498	0.00284143	7.37e-05	5.33e-05	0.0233809	0.0256202	0.0886471	0.0494202	0.0149962	0.0744862	0.0261281	0.0556392	0.0402919	0.0126984	0.0976228	0.0291928	0.0059608	0.0827529	0.00403982	0.104746	0.102234	0.0253737	0.0783594	0.0107078	0.303502	0.367421	0.329697	0.125817	0.167691
D_0__Bacteria;D_1__Proteobacteria;D_2__Gammaproteobacteria;D_3__Betaproteobacteriales	0.0616789	0.0359307	0.0796709	0.00619031	0.0719118	0.0250671	0.0209721	0.0440447	0.00972222	0.0568173	0.0117953	0.0333815	0.0294388	0.0239771	0.0980452	0.0244557	0.0451637	0.03655	0.0035334	0.0168655	0.000407997	0.00527205	0.176028	0.0252463	0.0135656	0.000369479	0.0127488	0.0106921	0.000796258	0.0016262	0.149569	0.0939671	0.0799328	0.0446951	0.0654398	0.0779656	0.060551	0.0594527	0.0468908	0.0813417	0.140655	0.0763979	0.054319	0.0748358	0.0401743	0.0137538	0.024372	0.0437805	0.0524976
D_0__Bacteria;D_1__Proteobacteria;D_2__Alphaproteobacteria;D_3__Rhizobiales	0.0465574	0.00735434	0.000595367	0.000163565	7.24e-05	0.00160981	0.0178888	0.00829388	0.000514403	0.08545	0.0625833	0.009845	0.0367265	0.0511864	0.0254234	0.000179032	0.00541359	0.00112056	1.19e-05	0.00128361	0.000535496	1.14e-05	0.00151113	0.0124101	0.00145729	0.0999216	0.00212828	0.0898893	0.00751468	0.146581	0.0181849	0.0262853	0.0116833	0.0482038	0.00924628	0.0322657	0.00387284	0.0132117	0.0274131	0.00773775	0.108098	0.00069201	0.00471048	0.0262689	0.0655492	0.0449005	0.0873588	0.087607	0.0301389
D_0__Bacteria;D_1__Bacteroidetes;D_2__Bacteroidia;D_3__Cytophagales	8.9e-06	0	0	1.26e-05	0	0	0	0	0	0.157494	0.0846791	0.000353463	0.000110755	0.000103932	0.00349476	0	0	0	0	0	0	0	0	0	0	0.000288374	0.00137712	0.0090497	0.0725921	7.97e-05	3.38e-05	0.0183245	0.000239833	0.000584795	0	0	3.37e-05	0	0	0	0	0	0	0	0.0949815	0.191067	0.129567	0.159193	0.0911074
D_0__Bacteria;D_1__Bacteroidetes;D_2__Bacteroidia;D_3__Chitinophagales	0	0	0	0.000629097	0.000101407	0	8.73e-05	0	0.142233	1.36e-05	0.000276198	0	0	0.000291009	0.00103691	0.00755514	7.57e-05	0.00201042	0	7.81e-05	0.000127499	0.0103957	0.118605	0.00229028	0	0.000144187	0.00931645	0.108416	1.66e-05	0.00333211	0.000169005	5.79e-05	0.000788022	0	0.0388344	0.0510184	0.0091601	0.00779436	0.000721397	0.00575567	0.0103576	0.0873777	0.0310849	0.00232483	0.000964448	0.000313032	0.00590196	0.0107265	0.00190867
D_0__Bacteria;D_1__Proteobacteria;D_2__Gammaproteobacteria;D_3__Xanthomonadales	0	0	0.0394566	0.00712138	0.000202813	0.000153315	0.00011635	0.0168529	0.061214	0.000149412	3.25e-05	0.000405443	1.11e-05	0.000155898	0.0248473	0.0375967	0.000567859	0	0.0128886	0.00445357	0	4.56e-05	0	0.0252463	0.00407184	0.00137879	0	1.64e-05	0.00922332	0.000191317	0.022072	0.00327119	0.000239833	0.00584795	0.00143168	0.34661	0.0845289	0.0423162	0.061992	0.0206594	0.000452175	0.0113951	0	0.000763631	0.00295986	0.030501	0.00162588	0.0102661	0.000545336
D_0__Bacteria;D_1__Actinobacteria;D_2__Actinobacteria;D_3__Kineosporiales	0	0	0	0	0	0	0	0	0	0.00707669	0.00732738	5.2e-05	0	0	0.0301471	0.0207319	0.000302858	0.00850307	0	0	0	0.000193993	0	0	0	1.8e-05	0.0513813	0.000541997	0.0326963	0.00668017	0	0.000144743	0	0.00075188	0.000417574	0	0	0	0	0	0	0	0	0	0.0256743	0.127032	0.0730672	0.0544609	0.144896
D_0__Bacteria;D_1__Proteobacteria;D_2__Gammaproteobacteria;D_3__Enterobacteriales	0.0155043	5.77e-05	0	0.000213893	0	0.00498275	2.91e-05	0.000871047	0.000411523	0.000230909	0.000406174	0	0	0.00200588	0.0317601	0.0114938	0.00295287	0.00573463	0	0.0178255	0.025181	2.28e-05	0	0.000159787	8.57e-05	0.000135175	0	0	1.66e-05	1.59e-05	3.38e-05	0.000289486	0	0.00818713	0.000328094	0.0022062	0.00781303	0.00749033	0.00827202	0.0253859	0.0560839	0	0.0984744	0.0283562	0	0.00432375	0.0109585	0.0148697	0.00334473
D_0__Bacteria;D_1__Proteobacteria;D_2__Alphaproteobacteria;D_3__Caulobacterales	0	0.00036277	0.00611604	0.0711635	4.35e-05	0.00367957	0.000203613	0.00363568	0.00102881	0.00331423	0.000471162	0.000738115	0.0010411	0.000176684	0.00752717	0.0130335	0.0044293	0.000560279	5.93e-05	0.00165195	2.55e-05	0.0013009	0	0	6.43e-05	9.01e-06	0.000166924	0.0603916	0.000282008	0.000398578	0.00128444	0.00830825	0.000102785	0.000167084	0.006025	0.0155616	0.000437799	0.0011885	0.0143798	0.064494	0.00317936	0.0181768	0.0604087	0.000763631	9.98e-05	0.000410854	0.015576	0.00409723	0.00941613
D_0__Bacteria;D_1__Actinobacteria;D_2__Actinobacteria;D_3__Micrococcales	0.000222507	0	0	0	0	0	2.91e-05	0	0	0.00427861	0.00752234	0	2.22e-05	0.00085224	0.0430508	0.0253151	0.0450123	0	0	0	0	1.14e-05	0	0	0	0.000621806	0.00403747	0.057271	0.00202382	0.0122124	3.38e-05	0.00558708	0	8.35e-05	0	0.0010637	0.000202061	0	0	0	0	0.000138402	0.0150226	1.7e-05	0.0322924	0.0132647	0.00736526	0.00382101	0.0226496
D_0__Bacteria;D_1__Actinobacteria;D_2__Actinobacteria;D_3__Corynebacteriales	0.000133504	0.00409765	0.000811864	0	0.00078228	0	0.00514849	0.00231017	0.0287037	8.15e-05	0.00141348	0.000135148	0	0.000498872	0.0165905	0.0033658	0.00537573	0.00233999	0	0	1.27e-05	0	0	5.33e-05	8.57e-05	0	2.09e-05	0	0.000116121	0	0.0338347	0	0.0030493	0.00350877	0.0533302	0.000196982	0.0156261	0.00273632	4.81e-05	0.0123499	0.0081109	0.00046134	0.00025462	0	0.00156307	0.000371725	0.00014633	0.000230181	0.0329383
D_0__Bacteria;D_1__Proteobacteria;D_2__Alphaproteobacteria;D_3__Acetobacterales	0	0	0	0	0	0	0	0	0	0.0264187	0.00833469	0	0.000719911	0.000145504	0.00810323	0	0	6.59e-05	0	0	0	0	0	0	0	9.01e-06	1.04e-05	0	0	0.00502208	0	0.00130269	0	8.35e-05	0	0	0	0	0	0	0	0	0	0	0.00572018	0.013793	0.00599951	0.0277138	0.000781648
D_0__Bacteria;D_1__Actinobacteria;D_2__Actinobacteria;D_3__Streptosporangiales	0	2.47e-05	0	0	0	0	0.000959888	0.014164	0	0	0	0	0.000232586	0	0	0.000214838	0	0	0.00334369	0	0.000114749	0	0.00176913	0	0	0	6.26e-05	6.57e-05	0.000182476	0.000111602	0.000101403	0	0.00702368	0.00768588	2.98e-05	0.000512154	0.00161649	0.00491984	0.00586736	0	1.41e-05	4.61e-05	0	0.0400143	0	0.000978225	0.000325177	0	0.0173598
D_0__Bacteria;D_1__Actinobacteria;D_2__Actinobacteria;D_3__Frankiales	0	0	0	0	0	0	0	0	0	0	3.25e-05	0	0	0	7.68e-05	0	0	0	3.56e-05	0	0	0	0	0	0	0.0284048	0.000615532	0.00328483	0.00437942	0	0.000912625	0	6.85e-05	0	0	0	0	0	0	0	1.41e-05	0	0	0	0.0102099	0.00637802	0.00216243	0.00575453	0.0294481
D_0__Bacteria;D_1__Proteobacteria;D_2__Gammaproteobacteria;D_3__Gammaproteobacteria Incertae Sedis	8.9e-06	0	0	0	0	0.0019931	0	0	0	0	0	0	1.11e-05	0.000519659	0	0	0	0	0	0	0	0	0	0	0	0	0	0	0	0	0	0	0	0	0	0	3.37e-05	8.29e-05	0	0	0	0.000876545	2.12e-05	3.39e-05	0.00242775	0.000352161	4.88e-05	0.0036829	0
D_0__Bacteria;D_1__Proteobacteria;D_2__Deltaproteobacteria;D_3__Myxococcales	0	0	0	0	0	0	0	0	0	0	0.00378554	0	0	0	0	0.00150387	0.00246072	0.00105464	0	0	0	0	0	0	0	0	0	0	0	0	0	0	0	0	0	0	0	0	0	0	0	0	0	0	0.000698394	0.0196428	0.000682871	0.00824049	0.0716207
D_0__Bacteria;D_1__Bacteroidetes;D_2__Bacteroidia;D_3__Sphingobacteriales	0	8.24e-06	0	0	0	0	0	0	0	1.36e-05	0.000763607	0	0	0	3.84e-05	0	0	0	0	0	0	0	0	0	0	0	0	0	0	0	0	5.79e-05	3.43e-05	0	0	0	0	0	0	0	0	0	0	0	0.00455619	0.00641715	0.0145679	0.000460363	0.00223588
D_0__Bacteria;D_1__Proteobacteria;D_2__Alphaproteobacteria;D_3__Rickettsiales	0.000809926	4.95e-05	0.000162373	0.03109	2.9e-05	0	0	0	0	0.000312407	0.000308692	0	0	0	0.00115212	0	0.00488359	0	0	0	0	0	0	0	0	0	0	0	0	0	0	0	0	0	0	0	0	0	0	0	0	0.0222366	0	0	0	0	0.00225998	0	0
D_0__Bacteria;D_1__Planctomycetes;D_2__Planctomycetacia;D_3__Planctomycetales	0.0115526	1.65e-05	0	0	0	0	0	0	0	0	0	0	0	0	0	0	0	0	0	0	0.000739494	1.14e-05	0	0	0	0	0	0.000328483	0	0	0	0	0	0	0	0	0	0	0	0	0	0	0	0	0	0	0	0	0
D_0__Bacteria;D_1__Proteobacteria;D_2__Gammaproteobacteria;D_3__Salinisphaerales	0	0	0	0	0	0	0	0	0	1.36e-05	1.62e-05	0	2.22e-05	0	0	0	0	0	0	0	0	0	0	0	0	0	0	0.011267	0	0	0	0	0	0	0	0	0	0	0	0	0	0	0	0.0257598	0	0	0	0	0
D_0__Bacteria;D_1__Proteobacteria;D_2__Alphaproteobacteria;D_3__Rhodobacterales	0	0	0	0	5.79e-05	0	2.91e-05	0	0	1.36e-05	0	0.000239108	0	0	0	0	0	0	0	0	0	0	0	0	2.14e-05	0	0	9.85e-05	0	0	0	0	0	0	0	0	0	0	0	0	0	0	0.00178234	0	0	0.000410854	0	0	0
D_0__Bacteria;D_1__Planctomycetes;D_2__Planctomycetacia;D_3__Isosphaerales	0	0	0	0	0	0	0	0	0	0	0	0	0	0	0	0	0	0	0	0	0	0	0	0	0	0	0	0	0	0	0	0	0	0	0	0	0	0	0	0	0	0	0	0	0	0	0	0	0
D_0__Bacteria;D_1__Chloroflexi;D_2__Anaerolineae;D_3__SBR1031	0	0	0	0	0	0	0	0	0	0	0	0	0	0	0	0	0	0	0	0	0	0	0	0	0	0	0	0	0	0	0	0	0.0272039	0	0	0	0	0	0	0	0	0	0	0	0	0	0	0	0
D_0__Bacteria;D_1__Firmicutes;D_2__Bacilli;D_3__Lactobacillales	0	0	0	0	0	0	0	0	0	0	0.00737612	0	0	0.00019747	0	0	0.00995646	0	0	0	0	0	0	0	0	0	0	0	0	0	0	0	0.00287799	0	0	0	0	0	0	0	0	0	2.12e-05	0	0.00246101	0	0	0	0
D_0__Bacteria;D_1__Actinobacteria;D_2__Actinobacteria;D_3__Propionibacteriales	0	0	0	0	0	0	0.0004654	0	0	0	0.00685621	5.2e-05	0	0	0.00126733	0	0	0	0	0	0	0	0	0	0.000835798	0	1.04e-05	0.00208587	1.66e-05	0	0.000135204	0.00136058	0	0	0	0.000354568	0	0.000525152	0.000192372	0	0	0	0	0	0.000166284	5.87e-05	0	0.00230181	0.000127245
D_0__Bacteria;D_1__Verrucomicrobia;D_2__Verrucomicrobiae;D_3__Chthoniobacterales	0	0	0	0	0	0	0	0	0	0	0	0	0	0	0	0	0	0	0	0	0	0	0	0	0	0	0	0	0	0	0	0	0	0	0	0	0	0	0	0	0	0	0	0	0	0	0	0	0
D_0__Bacteria;D_1__Acidobacteria;D_2__Acidobacteriia;D_3__Acidobacteriales	0	0	0	0	0	0	0	0	0	0	0	0	0	0	0	0	0	0	0	0	0	0	0	0	0	0	0	0	0	0	0	0	0	0	0	0	0	0	0	0	0	0	0	0	0.000964448	0	0	0	0
D_0__Bacteria;D_1__Verrucomicrobia;D_2__Verrucomicrobiae;D_3__Pedosphaerales	0	0	0	0	0	0	0	0	0	0	0	0	0	0	0	0	0	0	0	0	0	0.000387986	0	0	0	0	0	0	0	0	0	0	0	0	0	0	0	0	0	0	0	0	0	0	0	0	0	0	0
D_0__Bacteria;D_1__Planctomycetes;D_2__OM190;D_3__uncultured bacterium	0	0	0	0	0	0	0.00509032	0	0.00164609	0	0	0	0	0	0	0	0	0	0	0	0	0	0	0	0	0	0	0	0	0	0	0	0	0	0	0.000590947	0	0	0.00750253	0	0	0	0	0	0.000997705	0	0	0	3.64e-05
D_0__Bacteria;D_1__Chloroflexi;D_2__Anaerolineae;D_3__Caldilineales	0	0	0	0	0	0	0	0	0	0	0	0	0	0	0	0	0	0	0	0	0	0	0	0	0	0	0	0	0	0	0	0	0	0	0	0	0.000471476	0	0.0202953	0	0	0	0	0	0	0	0	0	0
D_0__Bacteria;D_1__Firmicutes;D_2__Clostridia;D_3__Clostridiales	0	0	0	0	0	0	0	0	0	0	0	0	0	0	0	0	0	0	0	0	0	0	0	0	0	0	0	0	0	0	0.00135204	0	0	0.000334169	0	0	0	0	0	0	0	0.00525927	0	0	0	0	0	0	0
D_0__Bacteria;D_1__Planctomycetes;D_2__vadinHA49;D_3__uncultured bacterium	0.019456	9.89e-05	0	0	0	0	0	0	0	0	0	0	1.11e-05	0	0	0	0	0	0	0	0	0	0	0	0	0	0	0	0	0	0	0	0	0	0	0	0	0	0	0	0	0	0	0	0	0	0	0	0
D_0__Bacteria;D_1__Actinobacteria;D_2__Actinobacteria;D_3__Micromonosporales	0	0	0	0	0	0	0	0	0	0	0	0	0	0	0	0	0	0	0	0	0	0	0	0	0	0.00152297	0	0.0178695	0	0	0	0	0	0	0	0	0	0	0	0	0	0	0	0	0	0	0	0	0
D_0__Bacteria;D_1__Planctomycetes;D_2__Phycisphaerae;D_3__Tepidisphaerales	0	0	0	0	0	0	0	0	0	0	0	0	0	0	0	0	0	0	0	0	0	0	0	0	0	0	0	0	0	0	0	0.00248958	0	0	0	0	0	0	0	0	0	0	0.000572896	0	0	0	0	0.00119694	0
D_0__Bacteria;D_1__Bacteroidetes;D_2__Bacteroidia;D_3__Flavobacteriales	0	0	0	0	0	0	0	0.00340844	0	0	0	0	0	0	0	0.000250645	0	0.000395491	0	0	0	0	0	0	0	0	0	0	0	0	0	0	0	0	0.000924628	0	0	0	0	0	0	0	0.0107153	0	0	0	0.000552801	0	0
D_0__Bacteria;D_1__Proteobacteria;D_2__Deltaproteobacteria;D_3__Bdellovibrionales	0	0	0	0	0	0	0	0	0	0	0.00125102	0	0	0	0	0	0	0	0	0	0	0	0	0	0	0	0	0	0	0	0	0	0	0	0	0	0	0	0	0	0	0	0	0	0	0.00907793	0	4.6e-05	0.000127245
D_0__Bacteria;D_1__Patescibacteria;D_2__Saccharimonadia;D_3__Saccharimonadales	0	0	0	0	0	0	0	0	0	0	0	0	0	0	0	0	0	0	0	0	0	0	0	0	0	0	0	0	0	0	0	0	0	0	0	0	0	0	0	0	0	0	0	0	0	0	0	0	0
D_0__Bacteria;D_1__Planctomycetes;D_2__Phycisphaerae;D_3__Phycisphaerales	0	0	0	0	0	0	0	0.000492331	0	0	0	0	0	0	0	0	0	0	0	0	0	0	0	0	0	0	0	0	0	0	0	0	0	0	0	0	0	0	0	0	0	0	0	0	0	0	0	0	7.27e-05
D_0__Bacteria;D_1__Cyanobacteria;D_2__Melainabacteria;D_3__Obscuribacterales	0	0	0	0	0	0.0131851	0	0	0	0	0	0	0	0	0	0	0	0	0	0	0	0	0	0	0	0	0	0	0	0	0	0	0	0	0	0	0	0	0	0	0	0	0	0	0	0	0	0	0
D_0__Bacteria;D_1__Acidobacteria;D_2__Blastocatellia (Subgroup 4);D_3__11-24	0	0	0	0	0	0	0.00340324	0	0	0	0	0	0	0	0	0	0	0	0	0	0	0	0	0	0	0	0	0	0	0	0	0	0	0	0	0	0	0	0.000144279	0	5.65e-05	0	0	0	0	0	0	0	0
D_0__Bacteria;D_1__Proteobacteria;D_2__Gammaproteobacteria;D_3__Coxiellales	0	0	0	0	0	0	0	0	0	0	0	0	0	0	0	0	0	0	0	0	0	0	0	0	0	0	0	0	0	0	0	0	0	0.00877193	0	0	0	0	0	0	0	0	0	0	0	0	0	0	0
D_0__Bacteria;D_1__Actinobacteria;D_2__Actinobacteria;D_3__Pseudonocardiales	0	0	0	0	0	0	0	0	0	0	0	0	0	0	0	0	0	0	0	0	0	0	0	0	0	0	0.000229521	0	0	1.59e-05	0	0	0	0	0	0	0	0	0	0	0	0	0	0	0	0	0	0	0
D_0__Bacteria;D_1__Chloroflexi;D_2__Chloroflexia;D_3__Thermomicrobiales	0	0	0	0	0	0	0	0	0	0	0	0	0	0	0	0	0	0	0	0	0	0	0	0	0	0	0	0	0.00121097	7.97e-05	0	0	0	0	0	0	0	0	0	0	0	0	0	0	0	0	0	0.00598472	0
D_0__Bacteria;D_1__Chlamydiae;D_2__Chlamydiae;D_3__Chlamydiales	0	0	0	0	0	0	0	0	0	0	0	0	0	0	0	0	0	0	0	0	0	0	0	0	0	0	0	0	0	0	0	0	0	0	0	0	0	0	0.000288559	0	0	0.000184536	0	0	0	0.000117387	0	0	0
D_0__Bacteria;D_1__Proteobacteria;D_2__Gammaproteobacteria;Ambiguous_taxa	0	0	0	0	0	0	0	0	0	0	0	0	0	0	0	0	0	0	0	0	0	0	0	0	0	0	0	0	0	0	0	0	0	0	0	0	0	0	0	0	0	0	0	0	0	0	0	0	0
D_0__Bacteria;D_1__Armatimonadetes;D_2__Fimbriimonadia;D_3__Fimbriimonadales	0	0	0	0	0	0	0	0	0	0	0	0	0	0	0	0	0	0	0	0	0	0	0	0	0	0	0	0	0	0	0	0	0	0	0	0	0	0	0	0	0	0	0	0	0	0	0	0	0
D_0__Bacteria;D_1__Verrucomicrobia;D_2__Verrucomicrobiae;D_3__Opitutales	0	0	0	0	0	0	0	0	0	0	0	0	0	0	0	0	0	0	0	0	0	0	0	0	0	0	0	0	0	0	0	0	0	0	0	0	0	0	0	0	0	0	0	0	0	0	0	0	0
D_0__Bacteria;D_1__Verrucomicrobia;D_2__Verrucomicrobiae;D_3__Verrucomicrobiales	0	0	0	0	0	0	0	0	0	0	0	0	0	0	0	0.00150387	0	0	0	0.00248909	0	0	0	0	0	0	0	0	0	0	0	0	0	0	0	0	0	0	0	0	0	0	0	0	0	0	0	0	0
D_0__Bacteria;D_1__Proteobacteria;D_2__Gammaproteobacteria;D_3__Oceanospirillales	0	0	0	0	0.00259311	0	0	0	0	0	0	0	0	0	0	0	0	0	0	0	0	0	0	0	0	0	0	0	0	0	0	0	0	0	0	0	0	0	0	0	0	0	0.000233402	0	0	0	0	0.000920726	3.64e-05
D_0__Bacteria;D_1__Proteobacteria;D_2__Gammaproteobacteria;D_3__Alteromonadales	0	0	0	0	0	0	0	0	0	0	0	0	0	0	0	0	0	0	0	0	0	0	0	0	0	0	0	0	0	0	0	0	0	0	0	0	0	0	0	0	0	0	0	0	0	0	0	0	0
D_0__Bacteria;D_1__Proteobacteria;D_2__Alphaproteobacteria;D_3__Tistrellales	0	0	0	0	0	0	0	0	0	0	0	0	0	0	0	0	0	0	0	0	0	0	0	0	0	0	0	0	0	0	0	0	0	0	0	0	0	0	0	0	0	0	0	0	0	0	0	0	0
D_0__Bacteria;D_1__Actinobacteria;D_2__Thermoleophilia;D_3__Solirubrobacterales	0	0	0	0	0	0	0	0	0	0	0	0	0	0	0	0	0	0	0	0	0	0	0	0	0	0	0	0	0	3.19e-05	0	0	0	0	0	0	0	0	0	0	0	0	0	0	0	0	0	0	0.000327201
D_0__Bacteria;D_1__Nitrospirae;D_2__Nitrospira;D_3__Nitrospirales	0	0	0	0	0	0	0	0	0	0	0	0	0	0	0	0	0	0	0	0	0	0	0	0	0	0	0	0	0	0	0	0	0	0	0	0	0	0	0	0	0	0	0	0	0	0	0	0	0
D_0__Bacteria;D_1__Actinobacteria;D_2__Acidimicrobiia;D_3__Microtrichales	0	0	0	0	0	0	0	0	0	0	0	0	0	0	0	0	0	0	0	0	0	0	0	0	0	0	0	0	0	0	0	0	0	0	0	0	0	0	0	0	0	0	0	0	0	0	0	0	0
D_0__Bacteria;D_1__FBP;Ambiguous_taxa;Ambiguous_taxa	0	0	0	0	0	0	0	0	0	0	0	0	0	0	0	0	0	0	0	0	0	0	0	0	0	0	0.000292117	0	0	0	0	0	0	0	0	0	0	0	0	0	0	0	0	0	0	0	0	0	0
D_0__Bacteria;D_1__Actinobacteria;D_2__Actinobacteria;D_3__Streptomycetales	0	0	0	0	0	0	0	0	0	0	0	0	0	0	0	0	0	0	0	0	0	0	0	0	0	0	0	0	0	0	0	0	0	0	0	0	0	0	0	0	0	0	0	0	0	0.001213	0	0	0
D_0__Bacteria;D_1__Bacteroidetes;D_2__Bacteroidia;D_3__Bacteroidales	0	0	0	0	0	0	0	0	0	0	0	0	0	0	0	0	0	0	0	0	0	0	0	0	0	0	0	0	0	0	0	0	0	0	0	0	0	0	0	0	0	0	0	0	0	0	0	0	0
D_0__Bacteria;D_1__Planctomycetes;D_2__Planctomycetacia;D_3__Pirellulales	0	0	0	0	0	0	0	0	0	0	0	0	0	0	0	0	0	0	0	0	0	0	0	0	0	0	0	0	0	0	0	0	0	0	0	0	0	0	0	0	0	0	0	0	0	0	0	0.000506399	0
D_0__Bacteria;D_1__Proteobacteria;D_2__Alphaproteobacteria;D_3__Reyranellales	0	0	0	0	0	0	0	0	0	0	0	0	0	0	0	0	0	0	0	0	0	0	0	0	0	0	0	0	0	0	0	0	0	0	0	0	0	0	4.81e-05	0	0	0	0	0	0	0	0	0	3.64e-05
D_0__Bacteria;D_1__Proteobacteria;D_2__Alphaproteobacteria;D_3__Paracaedibacterales	0	0	0	0	0	0	0	0	0	0	0	0	0	0	0	0	0	0	0	0	0	0	0	0	0	0	0	0	0	0	0	0	0	0	0	0	0	0	0	0	0	0	0	0	0	0	0	0	0
D_0__Bacteria;D_1__Proteobacteria;D_2__Gammaproteobacteria;Other	0	0	0	0	0	0	0	0	0	0	0	0	0	0	0	0	0	0	0	0	0	0	0	0	0	0	0	0	0	0	0	0	0	0	0	0.000157586	6.74e-05	0	9.62e-05	0	0	0	0	0	0	0	0	0	0
D_0__Bacteria;D_1__FBP;D_2__uncultured bacterium;D_3__uncultured bacterium	0	0	0	0	0	0	0	0	0	0	0	0	0	0	0	0	0	0	0	0	0	0	0	0	0	0	0	0	0	0	0	0	0	0	0	0	0	0	0	0	0	0	0	0	0	0	0	0	0
D_0__Bacteria;D_1__Proteobacteria;D_2__Gammaproteobacteria;D_3__Legionellales	0	0	0	0.000213893	0	0	0	0	0	0	0	0	0	0	0	0	0	0	0	0	0	0	0	0	0	0	0	0	0	0	0	0	0	0	0	0	0	0	0	0	0	0	0	0	0	0	0	0	0
D_0__Bacteria;D_1__Proteobacteria;D_2__Gammaproteobacteria;D_3__Diplorickettsiales	0	0	0	0	0	0	0	0	0	0	0	0	0	0	0	0	0	0	0	0	0	0	0	0	0	0	0	0	0	0	0	0	0	0	0	0	0	0	0	0	0	0	0	0	0	0	0	0	0
# Constructed from biom file
Family	Endo-CIL-1	Endo-CIL-2	Endo-CIL-3	Endo-CIL-4	Endo-CIL-5	Endo-CHL-1	Endo-CHL-2	Endo-CHL-3	Endo-CHL-4	CIL-1	CIL-2	CIL-3	CIL-4	CIL-5	CHL-2	CHL-3	CHL-4	CHL-5	Endo-CIB-1	Endo-CIB-3	Endo-CIB-4	Endo-CIB-5	Endo-CHB-2	Endo-CHB-3	Endo-CHB-4	CIB-1	CIB-2	CIB-3	CIB-4	CIB-5	CHB-1	CHB-2	CHB-3	CHB-4	CHB-5	Endo-LIL-1	Endo-LIL-2	Endo-LIL-3	Endo-LIL-4	Endo-LIL-5	Endo-LHL-2	Endo-LHL-3	Endo-LHL-4	Endo-LHL-5	LIL-1	LIL-2	LIL-3	LIL-4	LIL-5
D_0__Bacteria;D_1__Proteobacteria;D_2__Gammaproteobacteria;D_3__Pseudomonadales;D_4__Pseudomonadaceae	0.103644	0.0796115	0.211626	0.100102	0.2657	0.896435	0.746648	0.901458	0.732767	0.260058	0.305183	0.315435	0.280931	0.342829	0.658051	0.816206	0.855612	0.929965	0.211127	0.238171	0.290838	0.385441	0.701902	0.934487	0.956281	0.219588	0.166152	0.229626	0.142232	0.203673	0.74602	0.782654	0.775893	0.858312	0.72637	0.440255	0.799656	0.777114	0.774491	0.620583	0.569345	0.75083	0.588555	0.784436	0.296551	0.147027	0.285213	0.427217	0.30188
D_0__Bacteria;D_1__Firmicutes;D_2__Bacilli;D_3__Bacillales;D_4__Paenibacillaceae	0.682643	0.794878	0.648409	0.667497	0.642223	0	0	3.79e-05	0	0.202942	0.337644	0.607853	0.603385	0.529948	7.68e-05	7.16e-05	3.79e-05	3.3e-05	0.751251	0.690025	0.620742	0.302207	3.69e-05	5.33e-05	6.43e-05	0.586075	0.626048	0.308265	0.65882	0.513942	0	0.000173692	0	8.35e-05	0	0	0	0.000414594	4.81e-05	0	2.83e-05	0.000138402	2.12e-05	3.39e-05	0.000133027	0.000136951	1.63e-05	4.6e-05	1.82e-05
D_0__Bacteria;D_1__Proteobacteria;D_2__Alphaproteobacteria;D_3__Sphingomonadales;D_4__Sphingomonadaceae	0.0444569	0.00319073	0	0.00805244	0.00838778	0.0497509	0.191803	0.00325696	0.020679	0.147374	0.141803	0.00979302	0.00328944	0.0145089	0.0362917	0.0356989	0.0161272	0.00428449	8.3e-05	0.000926432	0.000280498	0.00284143	7.37e-05	5.33e-05	0.0233809	0.0256202	0.0886471	0.0494202	0.0149962	0.0744862	0.0261281	0.0556392	0.0402919	0.0126984	0.0976228	0.0291928	0.0059608	0.0827529	0.00403982	0.104746	0.102234	0.0253737	0.0783594	0.0107078	0.303502	0.367421	0.329697	0.125817	0.167691
D_0__Bacteria;D_1__Proteobacteria;D_2__Gammaproteobacteria;D_3__Betaproteobacteriales;D_4__Burkholderiaceae	0.0616789	0.0359307	0.0781554	0.00619031	0.0705356	0.0240705	0.0209721	0.0440447	0.00972222	0.0568173	0.0117465	0.0333815	0.0287853	0.0239043	0.0936288	0.0244557	0.0451637	0.03655	0.0035334	0.0165976	0.000407997	0.00523781	0.176028	0.0252463	0.0135656	0.000252327	0.00851312	0.0106921	0.00051425	0.0016262	0.149501	0.0939092	0.0643095	0.0442774	0.0652012	0.0778868	0.0604836	0.0583195	0.0468908	0.0813417	0.140641	0.0552685	0.054319	0.0320046	0.0401743	0.0137147	0.0236891	0.0436424	0.0465898
D_0__Bacteria;D_1__Proteobacteria;D_2__Alphaproteobacteria;D_3__Rhizobiales;D_4__Beijerinckiaceae	8.9e-06	0	0	1.26e-05	0	0	8.73e-05	0.00670328	0	0.0849203	0.0625183	0.00980341	0.0132907	0.0273548	0.000345635	3.58e-05	0.000265001	0.000197746	0	0.000390664	0	0	3.69e-05	0	8.57e-05	0.0993539	0.00150232	0.0893966	0.00597193	0.146533	0	0.00289486	0.00191866	0.000668338	2.98e-05	0.000118189	0.0023237	0.000442233	0.000913769	0.000914808	4.24e-05	0	2.12e-05	0.00471754	0.0566031	0.0350596	0.0862532	0.0711721	0.0173598
D_0__Bacteria;D_1__Bacteroidetes;D_2__Bacteroidia;D_3__Cytophagales;D_4__Hymenobacteraceae	8.9e-06	0	0	1.26e-05	0	0	0	0	0	0.157494	0.0846791	0.000353463	0.000110755	0.000103932	0.00349476	0	0	0	0	0	0	0	0	0	0	0.000189245	0.00137712	0.000229938	0.0721443	1.59e-05	3.38e-05	0.017456	0.000239833	0.000584795	0	0	3.37e-05	0	0	0	0	0	0	0	0.0925205	0.189071	0.129567	0.159193	0.0911074
D_0__Bacteria;D_1__Firmicutes;D_2__Bacilli;D_3__Bacillales;D_4__Bacillaceae	0.0119976	0.0742854	0.0123945	0.10755	0.00789523	0	0.000639926	0.00117402	0.00108025	0.0479476	0.0101381	0.0216548	0.0435934	0.0326034	0.0129037	0	0	0.00738251	0.017667	0.0262303	0.0609955	0.291845	7.37e-05	0	6.43e-05	0.0358936	0.0321224	0.0403377	0.0528848	0.0315195	0	8.68e-05	0.0505705	0	0	0.000236379	0.00343504	0	0.0139951	0.0366686	0.00118696	9.23e-05	6.37e-05	0.00186665	0.100003	0.000978225	0.00141452	0.000138109	0.00378099
D_0__Bacteria;D_1__Bacteroidetes;D_2__Bacteroidia;D_3__Chitinophagales;D_4__Chitinophagaceae	0	0	0	0.000629097	0.000101407	0	8.73e-05	0	0.142233	1.36e-05	0.000276198	0	0	0.000291009	0.00103691	0.00755514	7.57e-05	0.00201042	0	7.81e-05	0.000127499	0.0103957	0.118605	0.00229028	0	0.000144187	0.00931645	0.108416	1.66e-05	0.00333211	0.000169005	5.79e-05	0.000788022	0	0.0388344	0.0510184	0.0091601	0.00779436	0.000721397	0.00575567	0.0103576	0.0873777	0.0310849	0.00232483	0.000964448	0.000313032	0.00590196	0.0107265	0.00190867
D_0__Bacteria;D_1__Proteobacteria;D_2__Gammaproteobacteria;D_3__Xanthomonadales;D_4__Xanthomonadaceae	0	0	0.0394566	0.00712138	0.000202813	0.000153315	0.00011635	0.0168529	0.061214	0.000149412	3.25e-05	0.000405443	1.11e-05	0.000155898	0.0248473	0.0375967	0.000567859	0	0.0128886	0.00445357	0	4.56e-05	0	0.0252463	0.00407184	0.00137879	0	1.64e-05	0.00922332	0.000191317	0.022072	0.00327119	0.000239833	0.00584795	0.00143168	0.34661	0.0845289	0.0423162	0.061992	0.0206594	0.000452175	0.0113951	0	0.000763631	0.00295986	0.030501	0.00162588	0.0102661	0.000545336
D_0__Bacteria;D_1__Actinobacteria;D_2__Actinobacteria;D_3__Kineosporiales;D_4__Kineosporiaceae	0	0	0	0	0	0	0	0	0	0.00707669	0.00732738	5.2e-05	0	0	0.0301471	0.0207319	0.000302858	0.00850307	0	0	0	0.000193993	0	0	0	1.8e-05	0.0513813	0.000541997	0.0326963	0.00668017	0	0.000144743	0	0.00075188	0.000417574	0	0	0	0	0	0	0	0	0	0.0256743	0.127032	0.0730672	0.0544609	0.144896
D_0__Bacteria;D_1__Proteobacteria;D_2__Gammaproteobacteria;D_3__Enterobacteriales;D_4__Enterobacteriaceae	0.0155043	5.77e-05	0	0.000213893	0	0.00498275	2.91e-05	0.000871047	0.000411523	0.000230909	0.000406174	0	0	0.00200588	0.0317601	0.0114938	0.00295287	0.00573463	0	0.0178255	0.025181	2.28e-05	0	0.000159787	8.57e-05	0.000135175	0	0	1.66e-05	1.59e-05	3.38e-05	0.000289486	0	0.00818713	0.000328094	0.0022062	0.00781303	0.00749033	0.00827202	0.0253859	0.0560839	0	0.0984744	0.0283562	0	0.00432375	0.0109585	0.0148697	0.00334473
D_0__Bacteria;D_1__Proteobacteria;D_2__Alphaproteobacteria;D_3__Rhizobiales;D_4__Rhizobiaceae	0.000124604	0.00715646	0.000487118	0.000150983	0	0.00160981	0.0020943	7.57e-05	0.000514403	0.000529733	1.62e-05	4.16e-05	0.022284	0.0167538	0.0250778	0.000143225	0.00503502	0.000922813	0	0.000892947	7.65e-05	0	0.00147427	0.000532623	0.000985813	0.000567736	1.04e-05	0.000394179	0.00154275	3.19e-05	0.00192665	0.0233615	0.00202145	0.0472849	0.00026844	0.0142221	0.00074089	0.00467109	0.0181792	0.00647989	0.106403	0.000415206	0.0041588	0.013406	0.00764907	0.00841273	0.000666612	0.00483381	0.0124155
D_0__Bacteria;D_1__Proteobacteria;D_2__Alphaproteobacteria;D_3__Caulobacterales;D_4__Caulobacteraceae	0	0.00036277	0.00611604	0.0711635	0	0.00367957	0.000203613	0.00363568	0.00102881	0.000217326	0.000471162	0.000738115	0.0010411	0.000176684	0.00752717	0.0130335	0.0044293	0.000560279	5.93e-05	0.00165195	2.55e-05	0.0013009	0	0	6.43e-05	9.01e-06	0.000166924	0.0603916	0.000282008	0.000398578	0.00128444	0.00830825	0.000102785	0.000167084	0.006025	0.0155616	0.000437799	0.0011885	0.0143798	0.064494	0.00317936	0.0181768	0.0604087	0.000763631	9.98e-05	0.000410854	0.015576	0.00409723	0.00941613
D_0__Bacteria;D_1__Actinobacteria;D_2__Actinobacteria;D_3__Micrococcales;D_4__Microbacteriaceae	0	0	0	0	0	0	0	0	0	0.00427861	0.00752234	0	2.22e-05	0.00085224	0.0430508	0.0253151	0.0450123	0	0	0	0	1.14e-05	0	0	0	0.000621806	0.00403747	0.057271	0.00202382	0.0122124	3.38e-05	0.00558708	0	8.35e-05	0	3.94e-05	0	0	0	0	0	0	2.12e-05	0	0.0317935	0.0129713	0.007349	0.00354479	0.0226496
D_0__Bacteria;D_1__Proteobacteria;D_2__Alphaproteobacteria;D_3__Acetobacterales;D_4__Acetobacteraceae	0	0	0	0	0	0	0	0	0	0.0264187	0.00833469	0	0.000719911	0.000145504	0.00810323	0	0	6.59e-05	0	0	0	0	0	0	0	9.01e-06	1.04e-05	0	0	0.00502208	0	0.00130269	0	8.35e-05	0	0	0	0	0	0	0	0	0	0	0.00572018	0.013793	0.00599951	0.0277138	0.000781648
D_0__Bacteria;D_1__Actinobacteria;D_2__Actinobacteria;D_3__Corynebacteriales;D_4__Mycobacteriaceae	0.000133504	0.00409765	0.000811864	0	0.000767793	0	0.00514849	0.00094679	0.0287037	8.15e-05	0.00141348	0.000135148	0	0.000301402	0.0165905	0.0033658	0.00537573	0.00233999	0	0	1.27e-05	0	0	5.33e-05	8.57e-05	0	0	0	0.000116121	0	0.0338347	0	0.0030493	0.00108605	0.0533302	7.88e-05	0.0124604	0.00273632	4.81e-05	0.0123499	0.00715002	0.00046134	0.00025462	0	3.33e-05	0.000371725	0.00014633	0.000230181	0.032702
D_0__Bacteria;D_1__Proteobacteria;D_2__Alphaproteobacteria;D_3__Rhizobiales;D_4__Xanthobacteraceae	0.0464239	0.000197874	0.000108249	0	5.79e-05	0	5.82e-05	0.00140125	0	0	1.62e-05	0	7.75e-05	0	0	0	0.000113572	0	1.19e-05	0	0	1.14e-05	0	0.000106525	0	0	0.000615532	9.85e-05	0	0	0.0109177	0	0.00774317	0.000250627	0.00894801	0.0178466	0.000572506	0.00621891	0.00692541	0.000343053	0.00165327	0.000276804	0.000530459	0.000186665	0.000399082	0.00140864	0.000438989	0.0116011	0.000363557
D_0__Bacteria;D_1__Actinobacteria;D_2__Actinobacteria;D_3__Streptosporangiales;D_4__Nocardiopsaceae	0	2.47e-05	0	0	0	0	0.000959888	0.014164	0	0	0	0	0.000232586	0	0	0.000214838	0	0	0.00334369	0	0.000114749	0	0.00176913	0	0	0	6.26e-05	6.57e-05	0.000182476	0.000111602	0.000101403	0	0.00702368	0.00768588	2.98e-05	0.000512154	0.00161649	0.00491984	0.00586736	0	1.41e-05	4.61e-05	0	0.0400143	0	0.000978225	0.000325177	0	0.0173598
D_0__Bacteria;D_1__Proteobacteria;D_2__Gammaproteobacteria;D_3__Betaproteobacteriales;D_4__Rhodocyclaceae	0	0	0.00151548	0	0.00137623	0	0	0	0	0	4.87e-05	0	0.000653457	7.28e-05	0.00441645	0	0	0	0	0.000267884	0	3.42e-05	0	0	0	0.000117152	0.0042357	0	0.000282008	0	6.76e-05	5.79e-05	0.0156234	0.000417711	0.000238614	7.88e-05	6.74e-05	0.00113322	0	0	1.41e-05	0.0211294	0	0.0428312	0	3.91e-05	0	0.000138109	0.0059078
D_0__Bacteria;D_1__Proteobacteria;D_2__Gammaproteobacteria;D_3__Gammaproteobacteria Incertae Sedis;D_4__Unknown Family	8.9e-06	0	0	0	0	0.0019931	0	0	0	0	0	0	1.11e-05	0.000519659	0	0	0	0	0	0	0	0	0	0	0	0	0	0	0	0	0	0	0	0	0	0	3.37e-05	8.29e-05	0	0	0	0.000876545	2.12e-05	3.39e-05	0.00242775	0.000352161	4.88e-05	0.0036829	0
D_0__Bacteria;D_1__Proteobacteria;D_2__Gammaproteobacteria;D_3__Pseudomonadales;D_4__Moraxellaceae	0	0	0	0	0	0.00314297	0.000203613	0	0	0	0	0	0	0	0	0.000608708	0.00162786	0	0	0	0	0	0	0	2.14e-05	0	0	0.00106757	0	0	0.000135204	0	0	0	0	0	0.000101031	0	0.012889	0	0	0	0.0548919	3.39e-05	0	1.96e-05	0.000536542	0.000690544	0.0148877
D_0__Bacteria;D_1__Proteobacteria;D_2__Deltaproteobacteria;D_3__Myxococcales;D_4__P3OB-42	0	0	0	0	0	0	0	0	0	0	0.00378554	0	0	0	0	0.00150387	0.00246072	0.00105464	0	0	0	0	0	0	0	0	0	0	0	0	0	0	0	0	0	0	0	0	0	0	0	0	0	0	0.000698394	0.0196428	0.000682871	0.00824049	0.0716207
D_0__Bacteria;D_1__Actinobacteria;D_2__Actinobacteria;D_3__Frankiales;D_4__Geodermatophilaceae	0	0	0	0	0	0	0	0	0	0	3.25e-05	0	0	0	7.68e-05	0	0	0	1.19e-05	0	0	0	0	0	0	0.0283598	3.13e-05	0.00328483	0.00437942	0	0	0	0	0	0	0	0	0	0	0	0	0	0	0	0.00984402	0.001213	0.00216243	0.00575453	0.0294481
D_0__Bacteria;D_1__Proteobacteria;D_2__Alphaproteobacteria;D_3__Rhizobiales;D_4__A0839	0	0	0	0	1.45e-05	0	0.0156491	0.000113615	0	0	0	0	0.00107433	0	0	0	0	0	0	0	0.000458996	0	0	0.011771	0	0	0	0	0	1.59e-05	0.0036505	0	0	0	0	7.88e-05	0	0.00187949	0.0013947	0	0	0	0	0.00795873	9.98e-05	0	0	0	0
D_0__Bacteria;D_1__Bacteroidetes;D_2__Bacteroidia;D_3__Sphingobacteriales;D_4__Sphingobacteriaceae	0	8.24e-06	0	0	0	0	0	0	0	1.36e-05	0.000763607	0	0	0	3.84e-05	0	0	0	0	0	0	0	0	0	0	0	0	0	0	0	0	5.79e-05	3.43e-05	0	0	0	0	0	0	0	0	0	0	0	0.00455619	0.00641715	0.0145679	0.000460363	0.00223588
D_0__Bacteria;D_1__Firmicutes;D_2__Bacilli;D_3__Bacillales;D_4__Planococcaceae	0	0	0	0	0	0	0.000785363	0	0	0	0	0	0.000454097	0	0.000115212	0.000214838	0	0	0	0	0	1.14e-05	0	0	0	0	0.00457998	1.64e-05	0	0	0	0	0	0	0	0	0.0063986	0	0.000384745	0.00983419	0.000183696	0.000184536	0	0.00376724	0	0	0.000569059	0.000230181	0
D_0__Bacteria;D_1__Proteobacteria;D_2__Alphaproteobacteria;D_3__Rickettsiales;D_4__Anaplasmataceae	0.000809926	4.95e-05	0.000162373	0.03109	2.9e-05	0	0	0	0	0.000312407	0.000308692	0	0	0	0.00115212	0	0.00488359	0	0	0	0	0	0	0	0	0	0	0	0	0	0	0	0	0	0	0	0	0	0	0	0	0.0222366	0	0	0	0	0.00225998	0	0
D_0__Bacteria;D_1__Planctomycetes;D_2__Planctomycetacia;D_3__Planctomycetales;D_4__Rubinisphaeraceae	0.0115526	1.65e-05	0	0	0	0	0	0	0	0	0	0	0	0	0	0	0	0	0	0	0.000739494	1.14e-05	0	0	0	0	0	0.000328483	0	0	0	0	0	0	0	0	0	0	0	0	0	0	0	0	0	0	0	0	0
D_0__Bacteria;D_1__Firmicutes;D_2__Bacilli;D_3__Bacillales;D_4__Staphylococcaceae	0.00132614	3.3e-05	0.00075774	0	0	0	0.00549754	0	0	0	0	6.24e-05	0	0	0	0	0	0	0	0	0	0	0	0	0	0	5.22e-05	0	0	0	0	0	0	0	0	0.00181224	3.37e-05	0	0	0.0104441	0	0.000138402	0.000488022	1.7e-05	0.00734976	3.91e-05	1.63e-05	0	9.09e-05
D_0__Bacteria;D_1__Actinobacteria;D_2__Actinobacteria;D_3__Corynebacteriales;D_4__Corynebacteriaceae	0	0	0	0	1.45e-05	0	0	0	0	0	0	0	0	0.00019747	0	0	0	0	0	0	0	0	0	0	0	0	2.09e-05	0	0	0	0	0	0	0.00242272	0	0.000118189	0	0	0	0	0	0	0	0	0.00152981	0	0	0	3.64e-05
D_0__Bacteria;D_1__Proteobacteria;D_2__Gammaproteobacteria;D_3__Salinisphaerales;D_4__Solimonadaceae	0	0	0	0	0	0	0	0	0	1.36e-05	1.62e-05	0	2.22e-05	0	0	0	0	0	0	0	0	0	0	0	0	0	0	0.011267	0	0	0	0	0	0	0	0	0	0	0	0	0	0	0	0.0257598	0	0	0	0	0
D_0__Bacteria;D_1__Proteobacteria;D_2__Alphaproteobacteria;D_3__Rhodobacterales;D_4__Rhodobacteraceae	0	0	0	0	5.79e-05	0	2.91e-05	0	0	1.36e-05	0	0.000239108	0	0	0	0	0	0	0	0	0	0	0	0	2.14e-05	0	0	9.85e-05	0	0	0	0	0	0	0	0	0	0	0	0	0	0	0.00178234	0	0	0.000410854	0	0	0
D_0__Bacteria;D_1__Planctomycetes;D_2__Planctomycetacia;D_3__Isosphaerales;D_4__Isosphaeraceae	0	0	0	0	0	0	0	0	0	0	0	0	0	0	0	0	0	0	0	0	0	0	0	0	0	0	0	0	0	0	0	0	0	0	0	0	0	0	0	0	0	0	0	0	0	0	0	0	0
D_0__Bacteria;D_1__Chloroflexi;D_2__Anaerolineae;D_3__SBR1031;D_4__A4b	0	0	0	0	0	0	0	0	0	0	0	0	0	0	0	0	0	0	0	0	0	0	0	0	0	0	0	0	0	0	0	0	0.0272039	0	0	0	0	0	0	0	0	0	0	0	0	0	0	0	0
D_0__Bacteria;D_1__Verrucomicrobia;D_2__Verrucomicrobiae;D_3__Chthoniobacterales;D_4__Chthoniobacteraceae	0	0	0	0	0	0	0	0	0	0	0	0	0	0	0	0	0	0	0	0	0	0	0	0	0	0	0	0	0	0	0	0	0	0	0	0	0	0	0	0	0	0	0	0	0	0	0	0	0
D_0__Bacteria;D_1__Actinobacteria;D_2__Actinobacteria;D_3__Frankiales;Other	0	0	0	0	0	0	0	0	0	0	0	0	0	0	0	0	0	0	0	0	0	0	0	0	0	4.51e-05	0	0	0	0	0	0	0	0	0	0	0	0	0	0	0	0	0	0	0	0	0	0	0
D_0__Bacteria;D_1__Acidobacteria;D_2__Acidobacteriia;D_3__Acidobacteriales;D_4__Acidobacteriaceae (Subgroup 1)	0	0	0	0	0	0	0	0	0	0	0	0	0	0	0	0	0	0	0	0	0	0	0	0	0	0	0	0	0	0	0	0	0	0	0	0	0	0	0	0	0	0	0	0	0.000964448	0	0	0	0
D_0__Bacteria;D_1__Verrucomicrobia;D_2__Verrucomicrobiae;D_3__Pedosphaerales;D_4__Pedosphaeraceae	0	0	0	0	0	0	0	0	0	0	0	0	0	0	0	0	0	0	0	0	0	0.000387986	0	0	0	0	0	0	0	0	0	0	0	0	0	0	0	0	0	0	0	0	0	0	0	0	0	0	0
D_0__Bacteria;D_1__Planctomycetes;D_2__OM190;D_3__uncultured bacterium;D_4__uncultured bacterium	0	0	0	0	0	0	0.00509032	0	0.00164609	0	0	0	0	0	0	0	0	0	0	0	0	0	0	0	0	0	0	0	0	0	0	0	0	0	0	0.000590947	0	0	0.00750253	0	0	0	0	0	0.000997705	0	0	0	3.64e-05
D_0__Bacteria;D_1__Chloroflexi;D_2__Anaerolineae;D_3__Caldilineales;D_4__Caldilineaceae	0	0	0	0	0	0	0	0	0	0	0	0	0	0	0	0	0	0	0	0	0	0	0	0	0	0	0	0	0	0	0	0	0	0	0	0	0.000471476	0	0.0202953	0	0	0	0	0	0	0	0	0	0
D_0__Bacteria;D_1__Firmicutes;D_2__Clostridia;D_3__Clostridiales;D_4__Family XI	0	0	0	0	0	0	0	0	0	0	0	0	0	0	0	0	0	0	0	0	0	0	0	0	0	0	0	0	0	0	0.00135204	0	0	0.000334169	0	0	0	0	0	0	0	0.00525927	0	0	0	0	0	0	0
D_0__Bacteria;D_1__Planctomycetes;D_2__vadinHA49;D_3__uncultured bacterium;D_4__uncultured bacterium	0.019456	9.89e-05	0	0	0	0	0	0	0	0	0	0	1.11e-05	0	0	0	0	0	0	0	0	0	0	0	0	0	0	0	0	0	0	0	0	0	0	0	0	0	0	0	0	0	0	0	0	0	0	0	0
D_0__Bacteria;D_1__Actinobacteria;D_2__Actinobacteria;D_3__Micromonosporales;D_4__Micromonosporaceae	0	0	0	0	0	0	0	0	0	0	0	0	0	0	0	0	0	0	0	0	0	0	0	0	0	0.00152297	0	0.0178695	0	0	0	0	0	0	0	0	0	0	0	0	0	0	0	0	0	0	0	0	0
D_0__Bacteria;D_1__Bacteroidetes;D_2__Bacteroidia;D_3__Cytophagales;D_4__Spirosomaceae	0	0	0	0	0	0	0	0	0	0	0	0	0	0	0	0	0	0	0	0	0	0	0	0	0	9.91e-05	0	0.00881976	0.000447895	6.38e-05	0	0.000868458	0	0	0	0	0	0	0	0	0	0	0	0	0.00246101	0.00199558	0	0	0
D_0__Bacteria;D_1__Firmicutes;D_2__Bacilli;D_3__Lactobacillales;D_4__Enterococcaceae	0	0	0	0	0	0	0	0	0	0	0.00737612	0	0	0	0	0	0.00995646	0	0	0	0	0	0	0	0	0	0	0	0	0	0	0	0	0	0	0	0	0	0	0	0	0	0	0	0	0	0	0	0
D_0__Bacteria;D_1__Actinobacteria;D_2__Actinobacteria;D_3__Micrococcales;D_4__Micrococcaceae	0.000222507	0	0	0	0	0	0	0	0	0	0	0	0	0	0	0	0	0	0	0	0	0	0	0	0	0	0	0	0	0	0	0	0	0	0	0.00102431	0	0	0	0	0	0	0.0150014	1.7e-05	0.000498853	0.000273903	0	0	0
D_0__Bacteria;D_1__Actinobacteria;D_2__Actinobacteria;D_3__Propionibacteriales;D_4__Nocardioidaceae	0	0	0	0	0	0	0	0	0	0	0.00685621	0	0	0	0	0	0	0	0	0	0	0	0	0	0	0	0	0.00208587	0	0	0	0	0	0	0	0	0	0	0	0	0	0	0	0	0	0	0	0.00142713	0
D_0__Bacteria;D_1__Patescibacteria;D_2__Saccharimonadia;D_3__Saccharimonadales;D_4__uncultured bacterium	0	0	0	0	0	0	0	0	0	0	0	0	0	0	0	0	0	0	0	0	0	0	0	0	0	0	0	0	0	0	0	0	0	0	0	0	0	0	0	0	0	0	0	0	0	0	0	0	0
D_0__Bacteria;D_1__Planctomycetes;D_2__Phycisphaerae;D_3__Tepidisphaerales;D_4__Tepidisphaeraceae	0	0	0	0	0	0	0	0	0	0	0	0	0	0	0	0	0	0	0	0	0	0	0	0	0	0	0	0	0	0	0	0.00248958	0	0	0	0	0	0	0	0	0	0	0.000572896	0	0	0	0	0	0
D_0__Bacteria;D_1__Proteobacteria;D_2__Deltaproteobacteria;D_3__Bdellovibrionales;D_4__Bdellovibrionaceae	0	0	0	0	0	0	0	0	0	0	0.00125102	0	0	0	0	0	0	0	0	0	0	0	0	0	0	0	0	0	0	0	0	0	0	0	0	0	0	0	0	0	0	0	0	0	0	0.00815839	0	4.6e-05	0.000127245
D_0__Bacteria;D_1__Planctomycetes;D_2__Phycisphaerae;D_3__Phycisphaerales;D_4__Phycisphaeraceae	0	0	0	0	0	0	0	0.000492331	0	0	0	0	0	0	0	0	0	0	0	0	0	0	0	0	0	0	0	0	0	0	0	0	0	0	0	0	0	0	0	0	0	0	0	0	0	0	0	0	7.27e-05
D_0__Bacteria;D_1__Actinobacteria;D_2__Actinobacteria;D_3__Frankiales;D_4__Frankiaceae	0	0	0	0	0	0	0	0	0	0	0	0	0	0	0	0	0	0	0	0	0	0	0	0	0	0	0	0	0	0	0	0	0	0	0	0	0	0	0	0	1.41e-05	0	0	0	0	0	0	0	0
D_0__Bacteria;D_1__Bacteroidetes;D_2__Bacteroidia;D_3__Flavobacteriales;D_4__Weeksellaceae	0	0	0	0	0	0	0	0.00340844	0	0	0	0	0	0	0	0.000250645	0	0	0	0	0	0	0	0	0	0	0	0	0	0	0	0	0	0	0	0	0	0	0	0	0	0	0.0107153	0	0	0	0	0	0
D_0__Bacteria;D_1__Cyanobacteria;D_2__Melainabacteria;D_3__Obscuribacterales;D_4__uncultured bacterium	0	0	0	0	0	0.0131851	0	0	0	0	0	0	0	0	0	0	0	0	0	0	0	0	0	0	0	0	0	0	0	0	0	0	0	0	0	0	0	0	0	0	0	0	0	0	0	0	0	0	0
D_0__Bacteria;D_1__Actinobacteria;D_2__Actinobacteria;D_3__Frankiales;D_4__Nakamurellaceae	0	0	0	0	0	0	0	0	0	0	0	0	0	0	0	0	0	0	2.37e-05	0	0	0	0	0	0	0	0.000584234	0	0	0	0	0	0	0	0	0	0	0	0	0	0	0	0	0	0	0.00213253	0	0	0
D_0__Bacteria;D_1__Proteobacteria;D_2__Alphaproteobacteria;D_3__Rhizobiales;D_4__Stappiaceae	0	0	0	0	0	0	0	0	0	0	0	0	0	0.00707775	0	0	0	0	0	0	0	0	0	0	2.14e-05	0	0	0	0	0	0.00169005	0	0	0	0	0	0.000134707	0	0	0	0	0	0	0	0.000798164	1.96e-05	0	0	0
D_0__Bacteria;D_1__Actinobacteria;D_2__Actinobacteria;D_3__Propionibacteriales;D_4__Propionibacteriaceae	0	0	0	0	0	0	0.0004654	0	0	0	0	5.2e-05	0	0	0.00126733	0	0	0	0	0	0	0	0	0	0.000835798	0	1.04e-05	0	1.66e-05	0	0.000135204	0.00136058	0	0	0	0.000354568	0	0.000525152	0.000192372	0	0	0	0	0	0.000166284	5.87e-05	0	0.000874689	0.000127245
D_0__Bacteria;D_1__Firmicutes;D_2__Bacilli;D_3__Lactobacillales;D_4__Streptococcaceae	0	0	0	0	0	0	0	0	0	0	0	0	0	0	0	0	0	0	0	0	0	0	0	0	0	0	0	0	0	0	0	0	0.00287799	0	0	0	0	0	0	0	0	0	2.12e-05	0	0.00246101	0	0	0	0
D_0__Bacteria;D_1__Acidobacteria;D_2__Blastocatellia (Subgroup 4);D_3__11-24;Ambiguous_taxa	0	0	0	0	0	0	0.00340324	0	0	0	0	0	0	0	0	0	0	0	0	0	0	0	0	0	0	0	0	0	0	0	0	0	0	0	0	0	0	0	0.000144279	0	5.65e-05	0	0	0	0	0	0	0	0
D_0__Bacteria;D_1__Proteobacteria;D_2__Gammaproteobacteria;D_3__Coxiellales;D_4__Coxiellaceae	0	0	0	0	0	0	0	0	0	0	0	0	0	0	0	0	0	0	0	0	0	0	0	0	0	0	0	0	0	0	0	0	0	0.00877193	0	0	0	0	0	0	0	0	0	0	0	0	0	0	0
D_0__Bacteria;D_1__Actinobacteria;D_2__Actinobacteria;D_3__Corynebacteriales;D_4__Dietziaceae	0	0	0	0	0	0	0	0.00136338	0	0	0	0	0	0	0	0	0	0	0	0	0	0	0	0	0	0	0	0	0	0	0	0	0	0	0	0	0.00316562	0	0	0	0.000960873	0	0	0	0	0	0	0	0
D_0__Bacteria;D_1__Actinobacteria;D_2__Actinobacteria;D_3__Pseudonocardiales;D_4__Pseudonocardiaceae	0	0	0	0	0	0	0	0	0	0	0	0	0	0	0	0	0	0	0	0	0	0	0	0	0	0	0.000229521	0	0	1.59e-05	0	0	0	0	0	0	0	0	0	0	0	0	0	0	0	0	0	0	0
D_0__Bacteria;D_1__Chloroflexi;D_2__Chloroflexia;D_3__Thermomicrobiales;D_4__JG30-KF-CM45	0	0	0	0	0	0	0	0	0	0	0	0	0	0	0	0	0	0	0	0	0	0	0	0	0	0	0	0	0.00121097	7.97e-05	0	0	0	0	0	0	0	0	0	0	0	0	0	0	0	0	0	0.00598472	0
D_0__Bacteria;D_1__Chlamydiae;D_2__Chlamydiae;D_3__Chlamydiales;D_4__cvE6	0	0	0	0	0	0	0	0	0	0	0	0	0	0	0	0	0	0	0	0	0	0	0	0	0	0	0	0	0	0	0	0	0	0	0	0	0	0	0.000288559	0	0	0.000184536	0	0	0	0.000117387	0	0	0
D_0__Bacteria;D_1__Proteobacteria;D_2__Gammaproteobacteria;Ambiguous_taxa;Ambiguous_taxa	0	0	0	0	0	0	0	0	0	0	0	0	0	0	0	0	0	0	0	0	0	0	0	0	0	0	0	0	0	0	0	0	0	0	0	0	0	0	0	0	0	0	0	0	0	0	0	0	0
D_0__Bacteria;D_1__Actinobacteria;D_2__Actinobacteria;D_3__Frankiales;D_4__Sporichthyaceae	0	0	0	0	0	0	0	0	0	0	0	0	0	0	0	0	0	0	0	0	0	0	0	0	0	0	0	0	0	0	0.000912625	0	6.85e-05	0	0	0	0	0	0	0	0	0	0	0	0.000365825	0.0030325	0	0	0
D_0__Bacteria;D_1__Armatimonadetes;D_2__Fimbriimonadia;D_3__Fimbriimonadales;D_4__Fimbriimonadaceae	0	0	0	0	0	0	0	0	0	0	0	0	0	0	0	0	0	0	0	0	0	0	0	0	0	0	0	0	0	0	0	0	0	0	0	0	0	0	0	0	0	0	0	0	0	0	0	0	0
D_0__Bacteria;D_1__Proteobacteria;D_2__Alphaproteobacteria;D_3__Rhizobiales;D_4__Devosiaceae	0	0	0	0	0	0	0	0	0	0	3.25e-05	0	0	0	0	0	0	0	0	0	0	0	0	0	0.000364322	0	0	0	0	0	0	2.89e-05	0	0	0	0	0.000101031	0	0	0	0	0	0	0	0	0	0	0	0
D_0__Bacteria;D_1__Verrucomicrobia;D_2__Verrucomicrobiae;D_3__Opitutales;D_4__Opitutaceae	0	0	0	0	0	0	0	0	0	0	0	0	0	0	0	0	0	0	0	0	0	0	0	0	0	0	0	0	0	0	0	0	0	0	0	0	0	0	0	0	0	0	0	0	0	0	0	0	0
D_0__Bacteria;D_1__Verrucomicrobia;D_2__Verrucomicrobiae;D_3__Verrucomicrobiales;D_4__Verrucomicrobiaceae	0	0	0	0	0	0	0	0	0	0	0	0	0	0	0	0.00150387	0	0	0	0.00248909	0	0	0	0	0	0	0	0	0	0	0	0	0	0	0	0	0	0	0	0	0	0	0	0	0	0	0	0	0
D_0__Bacteria;D_1__Proteobacteria;D_2__Gammaproteobacteria;D_3__Oceanospirillales;D_4__Halomonadaceae	0	0	0	0	0.00259311	0	0	0	0	0	0	0	0	0	0	0	0	0	0	0	0	0	0	0	0	0	0	0	0	0	0	0	0	0	0	0	0	0	0	0	0	0	0.000233402	0	0	0	0	0.000920726	3.64e-05
D_0__Bacteria;D_1__Proteobacteria;D_2__Alphaproteobacteria;D_3__Caulobacterales;D_4__Hyphomonadaceae	0	0	0	0	4.35e-05	0	0	0	0	0.0030969	0	0	0	0	0	0	0	0	0	0	0	0	0	0	0	0	0	0	0	0	0	0	0	0	0	0	0	0	0	0	0	0	0	0	0	0	0	0	0
D_0__Bacteria;D_1__Planctomycetes;D_2__Phycisphaerae;D_3__Tepidisphaerales;D_4__WD2101 soil group	0	0	0	0	0	0	0	0	0	0	0	0	0	0	0	0	0	0	0	0	0	0	0	0	0	0	0	0	0	0	0	0	0	0	0	0	0	0	0	0	0	0	0	0	0	0	0	0.00119694	0
D_0__Bacteria;D_1__Proteobacteria;D_2__Gammaproteobacteria;D_3__Alteromonadales;D_4__Alteromonadaceae	0	0	0	0	0	0	0	0	0	0	0	0	0	0	0	0	0	0	0	0	0	0	0	0	0	0	0	0	0	0	0	0	0	0	0	0	0	0	0	0	0	0	0	0	0	0	0	0	0
D_0__Bacteria;D_1__Proteobacteria;D_2__Alphaproteobacteria;D_3__Tistrellales;D_4__Geminicoccaceae	0	0	0	0	0	0	0	0	0	0	0	0	0	0	0	0	0	0	0	0	0	0	0	0	0	0	0	0	0	0	0	0	0	0	0	0	0	0	0	0	0	0	0	0	0	0	0	0	0
D_0__Bacteria;D_1__Actinobacteria;D_2__Thermoleophilia;D_3__Solirubrobacterales;D_4__Solirubrobacteraceae	0	0	0	0	0	0	0	0	0	0	0	0	0	0	0	0	0	0	0	0	0	0	0	0	0	0	0	0	0	3.19e-05	0	0	0	0	0	0	0	0	0	0	0	0	0	0	0	0	0	0	0.000327201
D_0__Bacteria;D_1__Bacteroidetes;D_2__Bacteroidia;D_3__Flavobacteriales;D_4__Blattabacteriaceae	0	0	0	0	0	0	0	0	0	0	0	0	0	0	0	0	0	0.000395491	0	0	0	0	0	0	0	0	0	0	0	0	0	0	0	0	0.000924628	0	0	0	0	0	0	0	0	0	0	0	0.000552801	0	0
D_0__Bacteria;D_1__Actinobacteria;D_2__Actinobacteria;D_3__Micrococcales;D_4__Dermabacteraceae	0	0	0	0	0	0	2.91e-05	0	0	0	0	0	0	0	0	0	0	0	0	0	0	0	0	0	0	0	0	0	0	0	0	0	0	0	0	0	0.000202061	0	0	0	0	0.000138402	0	0	0	0	0	0.000276218	0
D_0__Bacteria;D_1__Proteobacteria;D_2__Gammaproteobacteria;D_3__Betaproteobacteriales;D_4__Nitrosomonadaceae	0	0	0	0	0	0.00099655	0	0	0	0	0	0	0	0	0	0	0	0	0	0	0	0	0	0	0	0	0	0	0	0	0	0	0	0	0	0	0	0	0	0	0	0	0	0	0	0	0.000682871	0	0
D_0__Bacteria;D_1__Nitrospirae;D_2__Nitrospira;D_3__Nitrospirales;D_4__Nitrospiraceae	0	0	0	0	0	0	0	0	0	0	0	0	0	0	0	0	0	0	0	0	0	0	0	0	0	0	0	0	0	0	0	0	0	0	0	0	0	0	0	0	0	0	0	0	0	0	0	0	0
D_0__Bacteria;D_1__Actinobacteria;D_2__Acidimicrobiia;D_3__Microtrichales;D_4__Ilumatobacteraceae	0	0	0	0	0	0	0	0	0	0	0	0	0	0	0	0	0	0	0	0	0	0	0	0	0	0	0	0	0	0	0	0	0	0	0	0	0	0	0	0	0	0	0	0	0	0	0	0	0
D_0__Bacteria;D_1__Proteobacteria;D_2__Alphaproteobacteria;D_3__Rhizobiales;D_4__Hyphomicrobiaceae	0	0	0	0	0	0	0	0	0	0	0	0	0	0	0	0	0	0	0	0	0	0	0	0	0	0	0	0	0	0	0	0	0	0	0	0	0	0	0	0	0	0	0	0	0	0	0	0	0
D_0__Bacteria;D_1__FBP;Ambiguous_taxa;Ambiguous_taxa;Ambiguous_taxa	0	0	0	0	0	0	0	0	0	0	0	0	0	0	0	0	0	0	0	0	0	0	0	0	0	0	0.000292117	0	0	0	0	0	0	0	0	0	0	0	0	0	0	0	0	0	0	0	0	0	0
D_0__Bacteria;D_1__Actinobacteria;D_2__Actinobacteria;D_3__Streptomycetales;D_4__Streptomycetaceae	0	0	0	0	0	0	0	0	0	0	0	0	0	0	0	0	0	0	0	0	0	0	0	0	0	0	0	0	0	0	0	0	0	0	0	0	0	0	0	0	0	0	0	0	0	0.001213	0	0	0
D_0__Bacteria;D_1__Proteobacteria;D_2__Deltaproteobacteria;D_3__Bdellovibrionales;D_4__Bacteriovoracaceae	0	0	0	0	0	0	0	0	0	0	0	0	0	0	0	0	0	0	0	0	0	0	0	0	0	0	0	0	0	0	0	0	0	0	0	0	0	0	0	0	0	0	0	0	0	0.000919531	0	0	0
D_0__Bacteria;D_1__Bacteroidetes;D_2__Bacteroidia;D_3__Bacteroidales;D_4__Prevotellaceae	0	0	0	0	0	0	0	0	0	0	0	0	0	0	0	0	0	0	0	0	0	0	0	0	0	0	0	0	0	0	0	0	0	0	0	0	0	0	0	0	0	0	0	0	0	0	0	0	0
D_0__Bacteria;D_1__Actinobacteria;D_2__Actinobacteria;D_3__Micrococcales;Other	0	0	0	0	0	0	0	0	0	0	0	0	0	0	0	0	0	0	0	0	0	0	0	0	0	0	0	0	0	0	0	0	0	0	0	0	0	0	0	0	0	0	0	0	0	1.96e-05	1.63e-05	0	0
D_0__Bacteria;D_1__Planctomycetes;D_2__Planctomycetacia;D_3__Pirellulales;D_4__Pirellulaceae	0	0	0	0	0	0	0	0	0	0	0	0	0	0	0	0	0	0	0	0	0	0	0	0	0	0	0	0	0	0	0	0	0	0	0	0	0	0	0	0	0	0	0	0	0	0	0	0.000506399	0
D_0__Bacteria;D_1__Proteobacteria;D_2__Alphaproteobacteria;D_3__Reyranellales;D_4__Reyranellaceae	0	0	0	0	0	0	0	0	0	0	0	0	0	0	0	0	0	0	0	0	0	0	0	0	0	0	0	0	0	0	0	0	0	0	0	0	0	0	4.81e-05	0	0	0	0	0	0	0	0	0	3.64e-05
D_0__Bacteria;D_1__Proteobacteria;D_2__Alphaproteobacteria;D_3__Paracaedibacterales;D_4__Paracaedibacteraceae	0	0	0	0	0	0	0	0	0	0	0	0	0	0	0	0	0	0	0	0	0	0	0	0	0	0	0	0	0	0	0	0	0	0	0	0	0	0	0	0	0	0	0	0	0	0	0	0	0
D_0__Bacteria;D_1__Proteobacteria;D_2__Gammaproteobacteria;Other;Other	0	0	0	0	0	0	0	0	0	0	0	0	0	0	0	0	0	0	0	0	0	0	0	0	0	0	0	0	0	0	0	0	0	0	0	0.000157586	6.74e-05	0	9.62e-05	0	0	0	0	0	0	0	0	0	0
D_0__Bacteria;D_1__FBP;D_2__uncultured bacterium;D_3__uncultured bacterium;D_4__uncultured bacterium	0	0	0	0	0	0	0	0	0	0	0	0	0	0	0	0	0	0	0	0	0	0	0	0	0	0	0	0	0	0	0	0	0	0	0	0	0	0	0	0	0	0	0	0	0	0	0	0	0
D_0__Bacteria;D_1__Bacteroidetes;D_2__Bacteroidia;D_3__Bacteroidales;D_4__Porphyromonadaceae	0	0	0	0	0	0	0	0	0	0	0	0	0	0	0	0	0	0	0	0	0	0	0	0	0	0	0	0	0	0	0	0	0	0	0	0	0	0	0	0	0	0	0	0	0	0	0	0	0
D_0__Bacteria;D_1__Actinobacteria;D_2__Actinobacteria;D_3__Corynebacteriales;D_4__Nocardiaceae	0	0	0	0	0	0	0	0	0	0	0	0	0	0	0	0	0	0	0	0	0	0	0	0	0	0	0	0	0	0	0	0	0	0	0	0	0	0	0	0	0	0	0	0	0	0	0	0	0.000199956
D_0__Bacteria;D_1__Proteobacteria;D_2__Gammaproteobacteria;D_3__Legionellales;D_4__Legionellaceae	0	0	0	0.000213893	0	0	0	0	0	0	0	0	0	0	0	0	0	0	0	0	0	0	0	0	0	0	0	0	0	0	0	0	0	0	0	0	0	0	0	0	0	0	0	0	0	0	0	0	0
D_0__Bacteria;D_1__Firmicutes;D_2__Bacilli;D_3__Lactobacillales;D_4__Lactobacillaceae	0	0	0	0	0	0	0	0	0	0	0	0	0	0.00019747	0	0	0	0	0	0	0	0	0	0	0	0	0	0	0	0	0	0	0	0	0	0	0	0	0	0	0	0	0	0	0	0	0	0	0
D_0__Bacteria;D_1__Proteobacteria;D_2__Gammaproteobacteria;D_3__Diplorickettsiales;D_4__Diplorickettsiaceae	0	0	0	0	0	0	0	0	0	0	0	0	0	0	0	0	0	0	0	0	0	0	0	0	0	0	0	0	0	0	0	0	0	0	0	0	0	0	0	0	0	0	0	0	0	0	0	0	0
D_0__Bacteria;D_1__Bacteroidetes;D_2__Bacteroidia;D_3__Flavobacteriales;D_4__Flavobacteriaceae	0	0	0	0	0	0	0	0	0	0	0	0	0	0	0	0	0	0	0	0	0	0	0	0	0	0	0	0	0	0	0	0	0	0	0	0	0	0	0	0	0	0	0	0	0	0	0	0	0
# Constructed from biom file
Genus	Endo-CIL-1	Endo-CIL-2	Endo-CIL-3	Endo-CIL-4	Endo-CIL-5	Endo-CHL-1	Endo-CHL-2	Endo-CHL-3	Endo-CHL-4	CIL-1	CIL-2	CIL-3	CIL-4	CIL-5	CHL-2	CHL-3	CHL-4	CHL-5	Endo-CIB-1	Endo-CIB-3	Endo-CIB-4	Endo-CIB-5	Endo-CHB-2	Endo-CHB-3	Endo-CHB-4	CIB-1	CIB-2	CIB-3	CIB-4	CIB-5	CHB-1	CHB-2	CHB-3	CHB-4	CHB-5	Endo-LIL-1	Endo-LIL-2	Endo-LIL-3	Endo-LIL-4	Endo-LIL-5	Endo-LHL-2	Endo-LHL-3	Endo-LHL-4	Endo-LHL-5	LIL-1	LIL-2	LIL-3	LIL-4	LIL-5
D_0__Bacteria;D_1__Proteobacteria;D_2__Gammaproteobacteria;D_3__Pseudomonadales;D_4__Pseudomonadaceae;D_5__Pseudomonas	0.103644	0.0796115	0.211626	0.100102	0.2657	0.896435	0.746648	0.901458	0.732767	0.260058	0.305183	0.315435	0.280931	0.342829	0.658051	0.816206	0.855612	0.929965	0.211127	0.238171	0.290838	0.385441	0.701902	0.934487	0.956281	0.219588	0.166152	0.229626	0.142232	0.203673	0.74602	0.782654	0.775893	0.858312	0.72637	0.440255	0.799656	0.777114	0.774491	0.620583	0.569345	0.75083	0.588555	0.784436	0.296551	0.147027	0.285213	0.427217	0.30188
D_0__Bacteria;D_1__Firmicutes;D_2__Bacilli;D_3__Bacillales;D_4__Paenibacillaceae;D_5__Ammoniphilus	0.682465	0.794804	0.648246	0.667472	0.641948	0	0	3.79e-05	0	0.202942	0.337644	0.607791	0.603385	0.529927	7.68e-05	7.16e-05	3.79e-05	3.3e-05	0.751227	0.690025	0.620742	0.292553	3.69e-05	5.33e-05	6.43e-05	0.586066	0.625412	0.307953	0.658804	0.513878	0	0.000173692	0	8.35e-05	0	0	0	2.76e-05	4.81e-05	0	2.83e-05	0.000138402	2.12e-05	3.39e-05	0.000133027	0.000136951	1.63e-05	4.6e-05	1.82e-05
D_0__Bacteria;D_1__Proteobacteria;D_2__Alphaproteobacteria;D_3__Sphingomonadales;D_4__Sphingomonadaceae;D_5__Sphingomonas	0.04338	0.00292689	0	2.52e-05	0.000144867	0.0354925	0.00561389	0	5.14e-05	0.116677	0.124582	0.00976183	0.00320083	0.0124614	0.0355236	0.0126396	0.0152186	0.0021752	0	0	0.000114749	0.00180299	0	0	0.000192876	0.0168609	0.0846305	0.0336859	0.0143824	0.0738007	0.00206186	0.0502547	0.0109638	0.00810359	0.0534196	0.00291534	0.000370445	0.0152018	0.000432838	0.0316752	0.101287	0.016193	0.00405271	0.000967266	0.270245	0.215679	0.250776	0.0988399	0.142442
D_0__Bacteria;D_1__Proteobacteria;D_2__Gammaproteobacteria;D_3__Betaproteobacteriales;D_4__Burkholderiaceae;D_5__Limnobacter	0.000213607	0.0328224	0.0766941	0.005297	0.0681163	0.023074	0.0196923	0.0345389	0.00920782	0.0547527	0.00362307	0.0329033	0.018319	0.0179698	0.0758478	0.00687482	0.0052243	0.0103487	0.00265598	0.0165976	0.000407997	0.000935731	0.14282	0.0251931	0.0124298	1.8e-05	0.00527897	0.00842558	0.000464484	0.00157837	0.120602	0.0893932	0.0429301	0.0131997	0.012915	0.0744199	0.059608	0.0576562	0.0303948	0.0809987	0.140612	0.0540229	0.00850856	0.0290858	0.0165619	0.0103105	0.0152345	0.0333763	0.0429543
D_0__Bacteria;D_1__Bacteroidetes;D_2__Bacteroidia;D_3__Cytophagales;D_4__Hymenobacteraceae;D_5__Hymenobacter	8.9e-06	0	0	1.26e-05	0	0	0	0	0	0.157494	0.0846791	0.000353463	0.000110755	0.000103932	0.00349476	0	0	0	0	0	0	0	0	0	0	0.000189245	0.00137712	0.000229938	0.0721443	1.59e-05	3.38e-05	0.017456	0.000239833	0.000584795	0	0	3.37e-05	0	0	0	0	0	0	0	0.0925205	0.189071	0.129567	0.157214	0.0911074
D_0__Bacteria;D_1__Firmicutes;D_2__Bacilli;D_3__Bacillales;D_4__Bacillaceae;D_5__Bacillus	0.0119976	0.0742854	0.0123945	0.10755	0.00789523	0	0.000639926	0.00117402	0.00108025	0.0479476	0.0101381	0.0216548	0.0435934	0.0326034	0.0129037	0	0	0.00738251	0.017667	0.0262303	0.0609955	0.291845	7.37e-05	0	6.43e-05	0.0358936	0.0321224	0.0403377	0.0528848	0.0315195	0	8.68e-05	0.0505705	0	0	0.000236379	0.00343504	0	0.0139951	0.0366686	0.00118696	9.23e-05	6.37e-05	0.00186665	0.100003	0.000978225	0.00141452	0.000138109	0.00378099
D_0__Bacteria;D_1__Bacteroidetes;D_2__Bacteroidia;D_3__Chitinophagales;D_4__Chitinophagaceae;D_5__Sediminibacterium	0	0	0	0.000629097	0.000101407	0	8.73e-05	0	0.142233	1.36e-05	0.000276198	0	0	0.000291009	0.00103691	0.00755514	7.57e-05	0.00201042	0	7.81e-05	0.000127499	0.0103957	0.118605	0.00229028	0	0	0.00202395	0.108416	1.66e-05	0.00333211	0.000169005	5.79e-05	0.000788022	0	0.0388344	0.0510184	0.0091601	0.00779436	0.000721397	0.00575567	0.0103576	0.0873777	0.0310849	0.00232483	0.000964448	0.000313032	0.00590196	0.0107265	0.00121792
D_0__Bacteria;D_1__Proteobacteria;D_2__Alphaproteobacteria;D_3__Rhizobiales;D_4__Beijerinckiaceae;D_5__Methylobacterium	8.9e-06	0	0	0	0	0	2.91e-05	0.00670328	0	0.0847437	0.0625183	0.00251583	0.00388752	0.0247981	0	0	0.000227144	0.000197746	0	0	0	0	0	0	4.29e-05	0.0993268	0.00150232	0.0893966	0.00597193	0.146533	0	0.000550023	0	0	0	0	0.00161649	0.000442233	0	0	4.24e-05	0	2.12e-05	0.00471754	0.026539	0.0341792	0.0862369	0.0700672	0.0153421
D_0__Bacteria;D_1__Proteobacteria;D_2__Alphaproteobacteria;D_3__Sphingomonadales;D_4__Sphingomonadaceae;D_5__Sphingopyxis	0.000979031	0.000263833	0	0.00802728	0.00824291	0.0112687	0.186131	0.00325696	0.00473251	0.00051615	0.000796101	1.04e-05	1.11e-05	0.00204746	0.000230424	0.0196935	0.000908575	0.000790983	8.3e-05	0.000926432	0.000165749	0.00103843	7.37e-05	0	0.023188	0.000423549	0.00212828	0.000427028	0.000613782	0.000111602	0.0239648	0.00521075	0.0290883	0.00459482	0.0441435	0.0181618	0.00545565	0.0672195	0.00307796	0.0730703	0.000932612	0.00871932	0.0743067	0.00974053	0.00595298	0.000919531	0.00247134	0.00280821	0.00256308
D_0__Bacteria;D_1__Proteobacteria;D_2__Gammaproteobacteria;D_3__Xanthomonadales;D_4__Xanthomonadaceae;D_5__Xylella	0	0	0.0394566	0	0	0	0	0	0	6.79e-05	1.62e-05	0.000405443	0	0	0	0	0	0	0.0128886	0	0	0	0	0	0	9.01e-06	0	1.64e-05	3.32e-05	0.000191317	0	0	0	0	0	0.342001	0.0719674	0.0386678	0.0332323	0	0	0	0	0	0	0.0304424	0.00084546	0.00856275	0
D_0__Bacteria;D_1__Proteobacteria;D_2__Alphaproteobacteria;D_3__Caulobacterales;D_4__Caulobacteraceae;D_5__Brevundimonas	0	0.00036277	0.00611604	0.0711635	0	0.000843235	0.000203613	0.00310547	0.00102881	0.000217326	0.000471162	0.000717323	0.0010411	0.000176684	0.00518453	0.0124606	0.00431573	0.000560279	5.93e-05	0.00165195	2.55e-05	0.0013009	0	0	6.43e-05	9.01e-06	0.000166924	0.0603916	0.000282008	0.000398578	0.00128444	0.00830825	0.000102785	0.000167084	0.006025	0.0155616	0.000437799	0.0011885	0.0143798	0.064494	0.00317936	0.0181768	0.0604087	0.000763631	9.98e-05	0.000352161	0.015576	0.00409723	0.00941613
D_0__Bacteria;D_1__Actinobacteria;D_2__Actinobacteria;D_3__Kineosporiales;D_4__Kineosporiaceae;Other	0	0	0	0	0	0	0	0	0	0.00513434	0.00575142	5.2e-05	0	0	0.00268827	0.00125322	0	0	0	0	0	0.000193993	0	0	0	0	0.0513813	0.000541997	0.0326797	3.19e-05	0	0.000144743	0	0.000501253	0.000417574	0	0	0	0	0	0	0	0	0	0.023313	0.0856338	0.0545972	0.022834	0.123937
D_0__Bacteria;D_1__Proteobacteria;D_2__Alphaproteobacteria;D_3__Rhizobiales;D_4__Rhizobiaceae;D_5__Allorhizobium-Neorhizobium-Pararhizobium-Rhizobium	7.12e-05	0.00708226	0.000324746	0.000125819	0	0.000229973	0.0020943	3.79e-05	0.000514403	0.000529733	1.62e-05	0	0.0214533	0.00846004	0.0250394	0.000143225	0.000984289	0.000922813	0	0.000892947	7.65e-05	0	0.00147427	0.000159787	0.000985813	0	1.04e-05	0	0.00154275	3.19e-05	0.00192665	0.00341593	0.00202145	0.0472013	8.95e-05	0.0142221	0.000303092	0.00444997	0.0181311	0.00644178	0.105922	0.000415206	0.000169747	0.013406	0.000465596	0.00577153	0.000666612	0.00478777	0.0101251
D_0__Bacteria;D_1__Proteobacteria;D_2__Gammaproteobacteria;D_3__Xanthomonadales;D_4__Xanthomonadaceae;D_5__Stenotrophomonas	0	0	0	0.00712138	0.000202813	0	0.00011635	0.0168529	0.061214	8.15e-05	0	0	1.11e-05	0.000155898	0.0248473	0.0375967	0.00041643	0	0	0.00445357	0	4.56e-05	0	0.0252463	0.00407184	0.00136978	0	0	0.00919014	0	0.000236606	0.00321329	0.000239833	0.00584795	0.00104393	0.00460938	0.011989	0.00320619	0.00649257	0.0206594	0.000452175	0.0113951	0	0.000763631	0.000532109	5.87e-05	0.000731648	0.00170334	0.000545336
D_0__Bacteria;D_1__Proteobacteria;D_2__Alphaproteobacteria;D_3__Sphingomonadales;D_4__Sphingomonadaceae;Ambiguous_taxa	9.79e-05	0	0	0	0	0.00291299	0	0	0	0.0209992	0.0160032	1.04e-05	6.65e-05	0	0.000422443	0.000608708	0	0	0	0	0	0	0	5.33e-05	0	0.0083268	0.000386012	0.0153073	0	0.00051018	6.76e-05	0	0.000171309	0	5.97e-05	0.00141827	0.000134707	0.000221117	9.62e-05	0	1.41e-05	0.000369072	0	0	0.000166284	0.143369	0.0545972	0.0217752	0.0071439
D_0__Bacteria;D_1__Actinobacteria;D_2__Actinobacteria;D_3__Corynebacteriales;D_4__Mycobacteriaceae;D_5__Mycobacterium	0.000133504	0.00409765	0.000811864	0	0.000767793	0	0.00514849	0.00094679	0.0287037	8.15e-05	0.00141348	0.000135148	0	0.000301402	0.0165905	0.0033658	0.00537573	0.00233999	0	0	1.27e-05	0	0	5.33e-05	8.57e-05	0	0	0	0.000116121	0	0.0338347	0	0.0030493	0.00108605	0.0533302	7.88e-05	0.0124604	0.00273632	4.81e-05	0.0123499	0.00715002	0.00046134	0.00025462	0	3.33e-05	0.000371725	0.00014633	0.000230181	0.032702
D_0__Bacteria;D_1__Proteobacteria;D_2__Gammaproteobacteria;D_3__Enterobacteriales;D_4__Enterobacteriaceae;D_5__Enterobacter	0	0	0	1.26e-05	0	0.000153315	0	3.79e-05	0	1.36e-05	0	0	0	0	0.000768079	0.000107419	7.57e-05	0.00013183	0	0	0	0	0	0	0	0	0	0	1.66e-05	0	0	0	0	0	0	0.000984911	0.00720684	0.0066335	0.00336652	0.0155136	0.0511382	0	0.0186297	0.0281016	0	0	0.00271523	0.00184145	0
D_0__Bacteria;D_1__Proteobacteria;D_2__Alphaproteobacteria;D_3__Acetobacterales;D_4__Acetobacteraceae;D_5__Acidiphilium	0	0	0	0	0	0	0	0	0	0.0263644	0.00438668	0	0.000719911	0.000145504	0.00303391	0	0	6.59e-05	0	0	0	0	0	0	0	9.01e-06	0	0	0	0.00382635	0	0.000347383	0	8.35e-05	0	0	0	0	0	0	0	0	0	0	0.0043899	0.0121496	0.00591822	0.0277138	0.000781648
D_0__Bacteria;D_1__Proteobacteria;D_2__Alphaproteobacteria;D_3__Rhizobiales;D_4__Beijerinckiaceae;D_5__1174-901-12	0	0	0	0	0	0	0	0	0	0.000176578	0	0.00728758	0.00139552	0.00255672	0.000345635	0	0	0	0	0	0	0	0	0	0	1.8e-05	0	0	0	0	0	0	0	0	0	0	0	0	0	0	0	0	0	0	0.0149988	0.000156516	0	0	0
D_0__Bacteria;D_1__Proteobacteria;D_2__Gammaproteobacteria;D_3__Enterobacteriales;D_4__Enterobacteriaceae;D_5__Escherichia-Shigella	0.0155043	5.77e-05	0	0.000201311	0	0	0	3.79e-05	0	2.72e-05	0.000406174	0	0	0.00200588	0.000153616	0.00540676	0.000530002	3.3e-05	0	0.0178255	0.025181	2.28e-05	0	0.000159787	8.57e-05	0.000135175	0	0	0	1.59e-05	3.38e-05	0.000289486	0	0.00818713	0.000328094	0.00122129	0.000606183	0.000856827	0.0048574	0.00987231	0.00494567	0	0.0798447	0.000254544	0	0.00111518	0.0080969	0.0130283	0.00223588
D_0__Bacteria;D_1__Actinobacteria;D_2__Actinobacteria;D_3__Micrococcales;D_4__Microbacteriaceae;D_5__Curtobacterium	0	0	0	0	0	0	0	0	0	0.000135829	0.00513404	0	2.22e-05	0.00085224	0.0384807	0.0253151	0.0450123	0	0	0	0	1.14e-05	0	0	0	0	4.17e-05	0.00412246	0.00180817	0.000239147	0	0.00523969	0	0	0	0	0	0	0	0	0	0	0	0	0.0206525	0.00743451	0.00370702	0.00138109	0.022286
D_0__Bacteria;D_1__Proteobacteria;D_2__Gammaproteobacteria;D_3__Betaproteobacteriales;D_4__Burkholderiaceae;D_5__Burkholderia-Caballeronia-Paraburkholderia	0.0614653	0.000280322	0	1.26e-05	0.00212954	0.00099655	0.00125076	0.00927855	0.000462963	1.36e-05	0	0.000166336	0	0.00193313	0	3.58e-05	0.0378573	0.00421857	0	0	0	0.00125525	0	0	0	0.000216281	0	0.000969024	0	0	0.0277843	8.68e-05	0.00113064	0.00392648	0.0039073	0.000118189	0	8.29e-05	0.00134661	0	1.41e-05	0.00023067	0	3.39e-05	0.00841398	5.87e-05	0.0011056	0	0.00343561
D_0__Bacteria;D_1__Proteobacteria;D_2__Gammaproteobacteria;D_3__Betaproteobacteriales;D_4__Burkholderiaceae;Ambiguous_taxa	0	0	0	0	2.9e-05	0	0	0	5.14e-05	0	1.62e-05	3.12e-05	0	4.16e-05	0.000998502	0.00039387	0.000189286	0	0	0	0	0.000353752	0.033208	0	0	0	0	0.000361331	0	0	0.000676018	0.00110005	0	0	0	0	0.000673537	0.000221117	0	0.000114351	0	0.000968813	0.0210486	0.00288483	0.000133027	0.000254338	0	0.00639904	0.000163601
D_0__Bacteria;D_1__Proteobacteria;D_2__Gammaproteobacteria;D_3__Betaproteobacteriales;D_4__Burkholderiaceae;D_5__Massilia	0	0	0	0	0	0	0	0.000151486	0	6.79e-05	0.000942323	0	0	1.04e-05	0	0.00343741	0	0	0	0	0	0	0	0	0.00113583	0	0	0	0	4.78e-05	0	0.00182376	0.0197006	0.0271512	0.0459928	0.0033487	0.000101031	0.000359315	0.000432838	0.000228702	0	0	0	0	0.00365825	0.000449983	1.63e-05	0	1.82e-05
D_0__Bacteria;D_1__Proteobacteria;D_2__Alphaproteobacteria;D_3__Sphingomonadales;D_4__Sphingomonadaceae;Other	0	0	0	0	0	0	0	0	0	0.00918204	0.000422421	1.04e-05	1.11e-05	0	0.000115212	0	0	0	0	0	0	0	0	0	0	0	0	0	0	1.59e-05	3.38e-05	0	0	0	0	0	0	0	0	0	0	0	0	0	0.0271376	0.00743451	0.0217706	0.00225578	0.0137606
D_0__Bacteria;D_1__Proteobacteria;D_2__Alphaproteobacteria;D_3__Rhizobiales;D_4__Xanthobacteraceae;Ambiguous_taxa	0.0453469	0.000197874	0.000108249	0	5.79e-05	0	5.82e-05	0.00140125	0	0	1.62e-05	0	7.75e-05	0	0	0	0.000113572	0	1.19e-05	0	0	0	0	0.000106525	0	0	2.09e-05	9.85e-05	0	0	0.0108163	0	0.00774317	0.000250627	0.00894801	0	0.000572506	0.00475401	0.00692541	0.000228702	0.00165327	0.000276804	0.000530459	0.000186665	0.000399082	0.00140864	0.000373953	0.0116011	0.000345379
D_0__Bacteria;D_1__Actinobacteria;D_2__Actinobacteria;D_3__Kineosporiales;D_4__Kineosporiaceae;D_5__Kineococcus	0	0	0	0	0	0	0	0	0	0.00194235	0.00157595	0	0	0	0.0273436	0.0194787	0.000302858	0.00850307	0	0	0	0	0	0	0	0	0	0	1.66e-05	0	0	0	0	0	0	0	0	0	0	0	0	0	0	0	0.00236124	0.0413202	0.0184213	0.0305221	0.0207046
D_0__Bacteria;D_1__Actinobacteria;D_2__Actinobacteria;D_3__Streptosporangiales;D_4__Nocardiopsaceae;D_5__Nocardiopsis	0	2.47e-05	0	0	0	0	0.000959888	0.014164	0	0	0	0	0.000232586	0	0	0.000214838	0	0	0.00334369	0	0.000114749	0	0.00176913	0	0	0	6.26e-05	6.57e-05	0.000182476	0.000111602	0.000101403	0	0.00702368	0.00768588	2.98e-05	0.000512154	0.00161649	0.00491984	0.00586736	0	1.41e-05	4.61e-05	0	0.0400143	0	0.000978225	0.000325177	0	0.0173598
D_0__Bacteria;D_1__Proteobacteria;D_2__Gammaproteobacteria;D_3__Gammaproteobacteria Incertae Sedis;D_4__Unknown Family;D_5__Acidibacter	8.9e-06	0	0	0	0	0.0019931	0	0	0	0	0	0	1.11e-05	0.000519659	0	0	0	0	0	0	0	0	0	0	0	0	0	0	0	0	0	0	0	0	0	0	3.37e-05	8.29e-05	0	0	0	0.000876545	2.12e-05	3.39e-05	0.00242775	0.000352161	4.88e-05	0.0036829	0
D_0__Bacteria;D_1__Proteobacteria;D_2__Gammaproteobacteria;D_3__Betaproteobacteriales;D_4__Rhodocyclaceae;D_5__Methyloversatilis	0	0	0.00151548	0	0.00137623	0	0	0	0	0	4.87e-05	0	0.000653457	7.28e-05	0.00441645	0	0	0	0	0.000267884	0	3.42e-05	0	0	0	0.000117152	0.0042357	0	0.000282008	0	0	5.79e-05	0.0155549	0.000167084	0	7.88e-05	6.74e-05	0.00113322	0	0	1.41e-05	0.0211294	0	0.0428312	0	3.91e-05	0	0	0.0059078
D_0__Bacteria;D_1__Proteobacteria;D_2__Deltaproteobacteria;D_3__Myxococcales;D_4__P3OB-42;D_5__uncultured bacterium	0	0	0	0	0	0	0	0	0	0	0.00378554	0	0	0	0	0.00150387	0.00246072	0.00105464	0	0	0	0	0	0	0	0	0	0	0	0	0	0	0	0	0	0	0	0	0	0	0	0	0	0	0.000698394	0.0196428	0.000682871	0.00824049	0.0716207
D_0__Bacteria;D_1__Proteobacteria;D_2__Alphaproteobacteria;D_3__Rhizobiales;D_4__Rhizobiaceae;D_5__Aureimonas	5.34e-05	7.42e-05	0.000162373	2.52e-05	0	0.00137984	0	3.79e-05	0	0	0	4.16e-05	0.000830666	0.00829375	3.84e-05	0	0.00405073	0	0	0	0	0	0	0.000372836	0	0.000567736	0	0.000394179	0	0	0	0.0199456	0	8.35e-05	0.00017896	0	0.000437799	0.000221117	4.81e-05	3.81e-05	0.000480436	0	0.00398905	0	0.00718348	0.00264121	0	4.6e-05	0.00229041
D_0__Bacteria;D_1__Proteobacteria;D_2__Alphaproteobacteria;D_3__Rhizobiales;D_4__A0839;D_5__uncultured bacterium	0	0	0	0	1.45e-05	0	0.0156491	0.000113615	0	0	0	0	0.00107433	0	0	0	0	0	0	0	0.000458996	0	0	0.011771	0	0	0	0	0	1.59e-05	0.0036505	0	0	0	0	7.88e-05	0	0.00187949	0.0013947	0	0	0	0	0.00795873	9.98e-05	0	0	0	0
D_0__Bacteria;D_1__Proteobacteria;D_2__Gammaproteobacteria;D_3__Xanthomonadales;D_4__Xanthomonadaceae;D_5__Silanimonas	0	0	0	0	0	0	0	0	0	0	0	0	0	0	0	0	0	0	0	0	0	0	0	0	0	0	0	0	0	0	0.00692919	0	0	0	0.000387747	0	0.000538829	0.000442233	0	0	0	0	0	0	0	0	4.88e-05	0	0
D_0__Bacteria;D_1__Bacteroidetes;D_2__Bacteroidia;D_3__Sphingobacteriales;D_4__Sphingobacteriaceae;Other	0	8.24e-06	0	0	0	0	0	0	0	1.36e-05	0.000763607	0	0	0	3.84e-05	0	0	0	0	0	0	0	0	0	0	0	0	0	0	0	0	5.79e-05	0	0	0	0	0	0	0	0	0	0	0	0	0.00448967	0.00641715	0.0145679	0.000276218	0.00212681
D_0__Bacteria;D_1__Proteobacteria;D_2__Gammaproteobacteria;D_3__Pseudomonadales;D_4__Moraxellaceae;D_5__Acinetobacter	0	0	0	0	0	0.00314297	0.000203613	0	0	0	0	0	0	0	0	0.000608708	0.00162786	0	0	0	0	0	0	0	2.14e-05	0	0	0.00106757	0	0	0	0	0	0	0	0	0.000101031	0	0.0128409	0	0	0	0.0180356	1.7e-05	0	1.96e-05	0.000536542	0.000690544	0.0148877
D_0__Bacteria;D_1__Actinobacteria;D_2__Actinobacteria;D_3__Micrococcales;D_4__Microbacteriaceae;Other	0	0	0	0	0	0	0	0	0	6.79e-05	0.000259951	0	0	0	0.00211222	0	0	0	0	0	0	0	0	0	0	0.000234304	0.000344281	0.0274447	0	0.00714252	0	0	0	0	0	0	0	0	0	0	0	0	0	0	0.00392431	0.00078258	0.000569059	0.000460363	3.64e-05
D_0__Bacteria;D_1__Proteobacteria;D_2__Gammaproteobacteria;D_3__Betaproteobacteriales;D_4__Burkholderiaceae;D_5__Aquabacterium	0	0	0	0	0	0	0	0	0	0	0	0	0	0	0.0119436	0	0	0.0219498	0	0	0	0	0	0	0	0	2.09e-05	0.000936176	0	0	0	0	0	0	0	0	0	0	0.0132737	0	1.41e-05	0	0.000148529	0	0.00851375	0	0	0.000644508	0
D_0__Bacteria;D_1__Proteobacteria;D_2__Alphaproteobacteria;D_3__Rhizobiales;D_4__Beijerinckiaceae;Other	0	0	0	1.26e-05	0	0	0	0	0	0	0	0	0	0	0	0	0	0	0	0	0	0	0	0	0	0	0	0	0	0	0	0	0.000445404	0	0	0	0	0	0	0	0	0	0	0	0.014633	0	0	0	0
D_0__Bacteria;D_1__Proteobacteria;D_2__Alphaproteobacteria;D_3__Rickettsiales;D_4__Anaplasmataceae;D_5__Wolbachia	0.000809926	4.95e-05	0.000162373	0.03109	2.9e-05	0	0	0	0	0.000312407	0.000308692	0	0	0	0.00115212	0	0.00488359	0	0	0	0	0	0	0	0	0	0	0	0	0	0	0	0	0	0	0	0	0	0	0	0	0.0222366	0	0	0	0	0.00225998	0	0
D_0__Bacteria;D_1__Proteobacteria;D_2__Gammaproteobacteria;D_3__Xanthomonadales;D_4__Xanthomonadaceae;D_5__Pseudoxanthomonas	0	0	0	0	0	0	0	0	0	0	1.62e-05	0	0	0	0	0	0	0	0	0	0	0	0	0	0	0	0	0	0	0	0.0149062	0	0	0	0	0	3.37e-05	0	0.0222671	0	0	0	0	0	0	0	0	0	0
D_0__Bacteria;D_1__Planctomycetes;D_2__Planctomycetacia;D_3__Planctomycetales;D_4__Rubinisphaeraceae;D_5__SH-PL14	0.0115526	1.65e-05	0	0	0	0	0	0	0	0	0	0	0	0	0	0	0	0	0	0	0.000739494	1.14e-05	0	0	0	0	0	0.000328483	0	0	0	0	0	0	0	0	0	0	0	0	0	0	0	0	0	0	0	0	0
D_0__Bacteria;D_1__Actinobacteria;D_2__Actinobacteria;D_3__Frankiales;D_4__Geodermatophilaceae;D_5__Modestobacter	0	0	0	0	0	0	0	0	0	0	3.25e-05	0	0	0	7.68e-05	0	0	0	0	0	0	0	0	0	0	0	3.13e-05	0.00123181	0	0	0	0	0	0	0	0	0	0	0	0	0	0	0	0	0.00984402	5.87e-05	0.00216243	0.0031765	0.0294481
D_0__Bacteria;D_1__Proteobacteria;D_2__Gammaproteobacteria;D_3__Enterobacteriales;D_4__Enterobacteriaceae;D_5__Erwinia	0	0	0	0	0	0.00482944	2.91e-05	0.000795304	0.000411523	0.000190161	0	0	0	0	0.0266907	0.00597966	0.00234715	0.00556984	0	0	0	0	0	0	0	0	0	0	0	0	0	0	0	0	0	0	0	0	4.81e-05	0	0	0	0	0	0	0	0.00014633	0	0.000618047
D_0__Bacteria;D_1__Firmicutes;D_2__Bacilli;D_3__Bacillales;D_4__Staphylococcaceae;D_5__Staphylococcus	0.00132614	3.3e-05	0.00075774	0	0	0	0.00549754	0	0	0	0	6.24e-05	0	0	0	0	0	0	0	0	0	0	0	0	0	0	5.22e-05	0	0	0	0	0	0	0	0	0.00181224	3.37e-05	0	0	0.0104441	0	0.000138402	0.000488022	1.7e-05	0.00734976	3.91e-05	1.63e-05	0	9.09e-05
D_0__Bacteria;D_1__Firmicutes;D_2__Bacilli;D_3__Bacillales;D_4__Planococcaceae;D_5__Planomicrobium	0	0	0	0	0	0	0.000785363	0	0	0	0	0	0.000454097	0	0.000115212	0.000214838	0	0	0	0	0	1.14e-05	0	0	0	0	0.00457998	1.64e-05	0	0	0	0	0	0	0	0	0.0063986	0	0.000384745	0.00983419	0.000183696	0.000184536	0	0.00376724	0	0	0.000569059	0.000230181	0
D_0__Bacteria;D_1__Actinobacteria;D_2__Actinobacteria;D_3__Micrococcales;D_4__Microbacteriaceae;D_5__Amnibacterium	0	0	0	0	0	0	0	0	0	1.36e-05	9.75e-05	0	0	0	0	0	0	0	0	0	0	0	0	0	0	9.01e-05	2.09e-05	0.0253424	0	0.00382635	0	0	0	0	0	0	0	0	0	0	0	0	0	0	0.000232798	0.000117387	0.000211365	0.000322254	9.09e-05
D_0__Bacteria;D_1__Proteobacteria;D_2__Gammaproteobacteria;D_3__Betaproteobacteriales;D_4__Burkholderiaceae;D_5__Curvibacter	0	0.00282796	0	0.000880736	0	0	0	0	0	0.00137187	0.000324939	0	0	0.00394941	0.00238104	0	3.79e-05	0	1.19e-05	0	0	0.000319518	0	5.33e-05	0	1.8e-05	9.39e-05	0	0	0	0.000439412	0.00150533	3.43e-05	0	0.00238614	0	0	0	0.00134661	0	0	0	0.0218125	0	0.00289334	0	3.25e-05	0.000230181	0
D_0__Bacteria;D_1__Actinobacteria;D_2__Actinobacteria;D_3__Micrococcales;D_4__Microbacteriaceae;D_5__Frondihabitans	0	0	0	0	0	0	0	0	0	0.000108663	0.000129976	0	0	0	0.00161297	0	0	0	0	0	0	0	0	0	0	0	0	0	0	0	0	0	0	0	0	0	0	0	0	0	0	0	2.12e-05	0	0.00149656	9.78e-05	3.25e-05	0.000322254	0.000127245
D_0__Bacteria;D_1__Proteobacteria;D_2__Alphaproteobacteria;D_3__Sphingomonadales;D_4__Sphingomonadaceae;D_5__Sphingobium	0	0	0	0	0	0	5.82e-05	0	0.0158951	0	0	0	0	0	0	0.00275709	0	0.00131831	0	0	0	0	0	0	0	0	0	0	0	0	0	0	3.43e-05	0	0	0.0066974	0	5.53e-05	0.000432838	0	0	9.23e-05	0	0	0	0	3.25e-05	0.000138109	3.64e-05
D_0__Bacteria;D_1__Proteobacteria;D_2__Gammaproteobacteria;D_3__Salinisphaerales;D_4__Solimonadaceae;D_5__Nevskia	0	0	0	0	0	0	0	0	0	1.36e-05	1.62e-05	0	2.22e-05	0	0	0	0	0	0	0	0	0	0	0	0	0	0	0.011267	0	0	0	0	0	0	0	0	0	0	0	0	0	0	0	0.0257598	0	0	0	0	0
D_0__Bacteria;D_1__Proteobacteria;D_2__Gammaproteobacteria;D_3__Betaproteobacteriales;D_4__Burkholderiaceae;Other	0	0	0	0	0	0	0	0	0	0.000556899	0.00683997	0	3.32e-05	0	0	0.0135706	0.000113572	0	0	0	0	0	0	0	0	0	0	0	0	0	0	0	0.000411142	0	0	0	0	0	9.62e-05	0	0	0	0	0	0	0.00140864	0.00730022	0.00299236	1.82e-05
D_0__Bacteria;D_1__Proteobacteria;D_2__Gammaproteobacteria;D_3__Pseudomonadales;D_4__Moraxellaceae;D_5__Enhydrobacter	0	0	0	0	0	0	0	0	0	0	0	0	0	0	0	0	0	0	0	0	0	0	0	0	0	0	0	0	0	0	0.000135204	0	0	0	0	0	0	0	4.81e-05	0	0	0	0.0368563	1.7e-05	0	0	0	0	0
D_0__Bacteria;D_1__Proteobacteria;D_2__Alphaproteobacteria;D_3__Acetobacterales;D_4__Acetobacteraceae;D_5__uncultured	0	0	0	0	0	0	0	0	0	4.07e-05	0.00394801	0	0	0	0	0	0	0	0	0	0	0	0	0	0	0	0	0	0	0	0	0.000144743	0	0	0	0	0	0	0	0	0	0	0	0	0.00133027	0.00160429	0	0	0
D_0__Bacteria;D_1__Proteobacteria;D_2__Alphaproteobacteria;D_3__Sphingomonadales;D_4__Sphingomonadaceae;D_5__Novosphingobium	0	0	0	0	0	0	0	0	0	0	0	0	0	0	0	0	0	0	0	0	0	0	0	0	0	9.01e-06	0.00150232	0	0	4.78e-05	0	0	0	0	0	0	0	2.76e-05	0	0	0	0	0	0	0	1.96e-05	4.88e-05	0	0.00174507
D_0__Bacteria;D_1__Actinobacteria;D_2__Actinobacteria;D_3__Frankiales;D_4__Geodermatophilaceae;D_5__Geodermatophilus	0	0	0	0	0	0	0	0	0	0	0	0	0	0	0	0	0	0	0	0	0	0	0	0	0	0.0283598	0	0.00205302	0.000348363	0	0	0	0	0	0	0	0	0	0	0	0	0	0	0	0	0.00115431	0	0.00257803	0
D_0__Bacteria;D_1__Actinobacteria;D_2__Actinobacteria;D_3__Micrococcales;D_4__Microbacteriaceae;D_5__Leifsonia	0	0	0	0	0	0	0	0	0	0.00316482	0.00188465	0	0	0	0.000115212	0	0	0	0	0	0	0	0	0	0	0	0	0	6.64e-05	0	0	0	0	0	0	0	0	0	0	0	0	0	0	0	0.00545412	0.0026999	8.13e-05	4.6e-05	0.000109067
D_0__Bacteria;D_1__Planctomycetes;D_2__Planctomycetacia;D_3__Isosphaerales;D_4__Isosphaeraceae;D_5__Singulisphaera	0	0	0	0	0	0	0	0	0	0	0	0	0	0	0	0	0	0	0	0	0	0	0	0	0	0	0	0	0	0	0	0	0	0	0	0	0	0	0	0	0	0	0	0	0	0	0	0	0
D_0__Bacteria;D_1__Proteobacteria;D_2__Alphaproteobacteria;D_3__Rhizobiales;D_4__Beijerinckiaceae;D_5__Bosea	0	0	0	0	0	0	5.82e-05	0	0	0	0	0	0.00800762	0	0	3.58e-05	3.79e-05	0	0	0.000390664	0	0	3.69e-05	0	4.29e-05	9.01e-06	0	0	0	0	0	0.00234484	0.00147326	0.000668338	2.98e-05	0.000118189	0.000707214	0	0.000913769	0.000914808	0	0	0	0	0.000432339	0.000723886	1.63e-05	0.00110487	0.00201774
D_0__Bacteria;D_1__Chloroflexi;D_2__Anaerolineae;D_3__SBR1031;D_4__A4b;D_5__uncultured bacterium	0	0	0	0	0	0	0	0	0	0	0	0	0	0	0	0	0	0	0	0	0	0	0	0	0	0	0	0	0	0	0	0	0.0272039	0	0	0	0	0	0	0	0	0	0	0	0	0	0	0	0
D_0__Bacteria;D_1__Proteobacteria;D_2__Alphaproteobacteria;D_3__Rhodobacterales;D_4__Rhodobacteraceae;D_5__Paracoccus	0	0	0	0	5.79e-05	0	2.91e-05	0	0	1.36e-05	0	0.000239108	0	0	0	0	0	0	0	0	0	0	0	0	2.14e-05	0	0	9.85e-05	0	0	0	0	0	0	0	0	0	0	0	0	0	0	0.00178234	0	0	0.000410854	0	0	0
D_0__Bacteria;D_1__Actinobacteria;D_2__Actinobacteria;D_3__Corynebacteriales;D_4__Corynebacteriaceae;D_5__Lawsonella	0	0	0	0	0	0	0	0	0	0	0	0	0	0	0	0	0	0	0	0	0	0	0	0	0	0	2.09e-05	0	0	0	0	0	0	0.00242272	0	0.000118189	0	0	0	0	0	0	0	0	0	0	0	0	0
D_0__Bacteria;D_1__Actinobacteria;D_2__Actinobacteria;D_3__Micrococcales;D_4__Microbacteriaceae;Ambiguous_taxa	0	0	0	0	0	0	0	0	0	0.000217326	1.62e-05	0	0	0	0.000652867	0	0	0	0	0	0	0	0	0	0	0.000297386	0.000375579	0.000361331	0	0.000701497	3.38e-05	2.89e-05	0	8.35e-05	0	0	0	0	0	0	0	0	0	0	0	0.00183906	0.00274774	0.0010128	0
D_0__Bacteria;D_1__Verrucomicrobia;D_2__Verrucomicrobiae;D_3__Chthoniobacterales;D_4__Chthoniobacteraceae;D_5__LD29	0	0	0	0	0	0	0	0	0	0	0	0	0	0	0	0	0	0	0	0	0	0	0	0	0	0	0	0	0	0	0	0	0	0	0	0	0	0	0	0	0	0	0	0	0	0	0	0	0
D_0__Bacteria;D_1__Actinobacteria;D_2__Actinobacteria;D_3__Frankiales;Other;Other	0	0	0	0	0	0	0	0	0	0	0	0	0	0	0	0	0	0	0	0	0	0	0	0	0	4.51e-05	0	0	0	0	0	0	0	0	0	0	0	0	0	0	0	0	0	0	0	0	0	0	0
D_0__Bacteria;D_1__Proteobacteria;D_2__Gammaproteobacteria;D_3__Betaproteobacteriales;D_4__Burkholderiaceae;D_5__Ralstonia	0	0	0.00146135	0	0.00026076	0	2.91e-05	7.57e-05	0	5.43e-05	0	0	0.0103999	0	0	0	0	0	0.000865565	0	0	2.28e-05	0	0	0	0	0.00311939	0	4.98e-05	0	0	0	0.000102785	0	0	0	0	0	0	0	0	4.61e-05	0	0	0	0.00123256	0	0	0
D_0__Bacteria;D_1__Firmicutes;D_2__Bacilli;D_3__Bacillales;D_4__Planococcaceae;D_5__Psychrobacillus	0	0	0	0	0	0	0	0	0	0	0	0	0	0	0	0	0	0	0	0	0	0	0	0	0	0	0	0	0	0	0	0	0	0	0	0	0	0	0	0	0	0	0	0	0	0	0	0	0
D_0__Bacteria;D_1__Verrucomicrobia;D_2__Verrucomicrobiae;D_3__Pedosphaerales;D_4__Pedosphaeraceae;Ambiguous_taxa	0	0	0	0	0	0	0	0	0	0	0	0	0	0	0	0	0	0	0	0	0	0	0	0	0	0	0	0	0	0	0	0	0	0	0	0	0	0	0	0	0	0	0	0	0	0	0	0	0
D_0__Bacteria;D_1__Planctomycetes;D_2__OM190;D_3__uncultured bacterium;D_4__uncultured bacterium;D_5__uncultured bacterium	0	0	0	0	0	0	0.00509032	0	0.00164609	0	0	0	0	0	0	0	0	0	0	0	0	0	0	0	0	0	0	0	0	0	0	0	0	0	0	0.000590947	0	0	0.00750253	0	0	0	0	0	0.000997705	0	0	0	3.64e-05
D_0__Bacteria;D_1__Proteobacteria;D_2__Alphaproteobacteria;D_3__Rhizobiales;D_4__Xanthobacteraceae;D_5__uncultured	0	0	0	0	0	0	0	0	0	0	0	0	0	0	0	0	0	0	0	0	0	0	0	0	0	0	0	0	0	0	0.000101403	0	0	0	0	0.0178466	0	0	0	0.000114351	0	0	0	0	0	0	6.5e-05	0	0
D_0__Bacteria;D_1__Chloroflexi;D_2__Anaerolineae;D_3__Caldilineales;D_4__Caldilineaceae;D_5__uncultured	0	0	0	0	0	0	0	0	0	0	0	0	0	0	0	0	0	0	0	0	0	0	0	0	0	0	0	0	0	0	0	0	0	0	0	0	0.000471476	0	0.0202953	0	0	0	0	0	0	0	0	0	0
D_0__Bacteria;D_1__Planctomycetes;D_2__vadinHA49;D_3__uncultured bacterium;D_4__uncultured bacterium;D_5__uncultured bacterium	0.019456	9.89e-05	0	0	0	0	0	0	0	0	0	0	1.11e-05	0	0	0	0	0	0	0	0	0	0	0	0	0	0	0	0	0	0	0	0	0	0	0	0	0	0	0	0	0	0	0	0	0	0	0	0
D_0__Bacteria;D_1__Actinobacteria;D_2__Actinobacteria;D_3__Micromonosporales;D_4__Micromonosporaceae;Other	0	0	0	0	0	0	0	0	0	0	0	0	0	0	0	0	0	0	0	0	0	0	0	0	0	0.00152297	0	0.0178695	0	0	0	0	0	0	0	0	0	0	0	0	0	0	0	0	0	0	0	0	0
D_0__Bacteria;D_1__Bacteroidetes;D_2__Bacteroidia;D_3__Cytophagales;D_4__Spirosomaceae;D_5__Spirosoma	0	0	0	0	0	0	0	0	0	0	0	0	0	0	0	0	0	0	0	0	0	0	0	0	0	9.91e-05	0	0.00881976	0.000447895	6.38e-05	0	0.000868458	0	0	0	0	0	0	0	0	0	0	0	0	0.00246101	0.00199558	0	0	0
D_0__Bacteria;D_1__Firmicutes;D_2__Bacilli;D_3__Lactobacillales;D_4__Enterococcaceae;D_5__Enterococcus	0	0	0	0	0	0	0	0	0	0	0.00737612	0	0	0	0	0	0.00995646	0	0	0	0	0	0	0	0	0	0	0	0	0	0	0	0	0	0	0	0	0	0	0	0	0	0	0	0	0	0	0	0
D_0__Bacteria;D_1__Actinobacteria;D_2__Actinobacteria;D_3__Propionibacteriales;D_4__Nocardioidaceae;D_5__Nocardioides	0	0	0	0	0	0	0	0	0	0	0.00685621	0	0	0	0	0	0	0	0	0	0	0	0	0	0	0	0	0.00208587	0	0	0	0	0	0	0	0	0	0	0	0	0	0	0	0	0	0	0	0.00142713	0
D_0__Bacteria;D_1__Actinobacteria;D_2__Actinobacteria;D_3__Micrococcales;D_4__Micrococcaceae;D_5__Micrococcus	0.000222507	0	0	0	0	0	0	0	0	0	0	0	0	0	0	0	0	0	0	0	0	0	0	0	0	0	0	0	0	0	0	0	0	0	0	0.00102431	0	0	0	0	0	0	0.0145558	1.7e-05	0	0.000273903	0	0	0
D_0__Bacteria;D_1__Proteobacteria;D_2__Alphaproteobacteria;D_3__Caulobacterales;D_4__Caulobacteraceae;D_5__uncultured	0	0	0	0	0	0	0	0	0	0	0	0	0	0	0.00234264	0	0	0	0	0	0	0	0	0	0	0	0	0	0	0	0	0	0	0	0	0	0	0	0	0	0	0	0	0	0	0	0	0	0
D_0__Bacteria;D_1__Patescibacteria;D_2__Saccharimonadia;D_3__Saccharimonadales;D_4__uncultured bacterium;D_5__uncultured bacterium	0	0	0	0	0	0	0	0	0	0	0	0	0	0	0	0	0	0	0	0	0	0	0	0	0	0	0	0	0	0	0	0	0	0	0	0	0	0	0	0	0	0	0	0	0	0	0	0	0
D_0__Bacteria;D_1__Proteobacteria;D_2__Gammaproteobacteria;D_3__Betaproteobacteriales;D_4__Rhodocyclaceae;D_5__Dechloromonas	0	0	0	0	0	0	0	0	0	0	0	0	0	0	0	0	0	0	0	0	0	0	0	0	0	0	0	0	0	0	6.76e-05	0	6.85e-05	0.000250627	0.000238614	0	0	0	0	0	0	0	0	0	0	0	0	0.000138109	0
D_0__Bacteria;D_1__Proteobacteria;D_2__Deltaproteobacteria;D_3__Bdellovibrionales;D_4__Bdellovibrionaceae;D_5__Bdellovibrio	0	0	0	0	0	0	0	0	0	0	0.00125102	0	0	0	0	0	0	0	0	0	0	0	0	0	0	0	0	0	0	0	0	0	0	0	0	0	0	0	0	0	0	0	0	0	0	0.00815839	0	4.6e-05	0.000127245
D_0__Bacteria;D_1__Planctomycetes;D_2__Phycisphaerae;D_3__Phycisphaerales;D_4__Phycisphaeraceae;D_5__SM1A02	0	0	0	0	0	0	0	0.000492331	0	0	0	0	0	0	0	0	0	0	0	0	0	0	0	0	0	0	0	0	0	0	0	0	0	0	0	0	0	0	0	0	0	0	0	0	0	0	0	0	7.27e-05
D_0__Bacteria;D_1__Proteobacteria;D_2__Gammaproteobacteria;D_3__Xanthomonadales;D_4__Xanthomonadaceae;Other	0	0	0	0	0	0.000153315	0	0	0	0	0	0	0	0	0	0	0.000151429	0	0	0	0	0	0	0	0	0	0	0	0	0	0	5.79e-05	0	0	0	0	0	0	0	0	0	0	0	0	0	0	0	0	0
D_0__Bacteria;D_1__Actinobacteria;D_2__Actinobacteria;D_3__Frankiales;D_4__Frankiaceae;D_5__Jatrophihabitans	0	0	0	0	0	0	0	0	0	0	0	0	0	0	0	0	0	0	0	0	0	0	0	0	0	0	0	0	0	0	0	0	0	0	0	0	0	0	0	0	1.41e-05	0	0	0	0	0	0	0	0
D_0__Bacteria;D_1__Actinobacteria;D_2__Actinobacteria;D_3__Corynebacteriales;D_4__Corynebacteriaceae;D_5__Corynebacterium 1	0	0	0	0	1.45e-05	0	0	0	0	0	0	0	0	0.00019747	0	0	0	0	0	0	0	0	0	0	0	0	0	0	0	0	0	0	0	0	0	0	0	0	0	0	0	0	0	0	0.00152981	0	0	0	3.64e-05
D_0__Bacteria;D_1__Bacteroidetes;D_2__Bacteroidia;D_3__Flavobacteriales;D_4__Weeksellaceae;D_5__Chryseobacterium	0	0	0	0	0	0	0	0.00340844	0	0	0	0	0	0	0	0.000250645	0	0	0	0	0	0	0	0	0	0	0	0	0	0	0	0	0	0	0	0	0	0	0	0	0	0	0.0107153	0	0	0	0	0	0
D_0__Bacteria;D_1__Planctomycetes;D_2__Phycisphaerae;D_3__Tepidisphaerales;D_4__Tepidisphaeraceae;D_5__uncultured bacterium	0	0	0	0	0	0	0	0	0	0	0	0	0	0	0	0	0	0	0	0	0	0	0	0	0	0	0	0	0	0	0	0.00248958	0	0	0	0	0	0	0	0	0	0	0.000572896	0	0	0	0	0	0
D_0__Bacteria;D_1__Firmicutes;D_2__Clostridia;D_3__Clostridiales;D_4__Family XI;D_5__Finegoldia	0	0	0	0	0	0	0	0	0	0	0	0	0	0	0	0	0	0	0	0	0	0	0	0	0	0	0	0	0	0	0	0	0	0.000334169	0	0	0	0	0	0	0	0	0	0	0	0	0	0	0
D_0__Bacteria;D_1__Cyanobacteria;D_2__Melainabacteria;D_3__Obscuribacterales;D_4__uncultured bacterium;D_5__uncultured bacterium	0	0	0	0	0	0.0131851	0	0	0	0	0	0	0	0	0	0	0	0	0	0	0	0	0	0	0	0	0	0	0	0	0	0	0	0	0	0	0	0	0	0	0	0	0	0	0	0	0	0	0
D_0__Bacteria;D_1__Firmicutes;D_2__Bacilli;D_3__Bacillales;D_4__Paenibacillaceae;D_5__Paenibacillus	0.000142404	6.6e-05	0.000162373	1.26e-05	0	0	0	0	0	0	0	3.12e-05	0	0	0	0	0	0	0	0	0	0.00963119	0	0	0	0	0.000636398	0.000295634	0	6.38e-05	0	0	0	0	0	0	0	0.000386954	0	0	0	0	0	0	0	0	0	0	0
D_0__Bacteria;D_1__Proteobacteria;D_2__Alphaproteobacteria;D_3__Rhizobiales;D_4__Beijerinckiaceae;D_5__Methylocella	0	0	0	0	0	0	0	0	0	0	0	0	0	0	0	0	0	0	0	0	0	0	0	0	0	0	0	0	0	0	0	0	0	0	0	0	0	0	0	0	0	0	0	0	0	0	0	0	0
D_0__Bacteria;D_1__Proteobacteria;D_2__Alphaproteobacteria;D_3__Acetobacterales;D_4__Acetobacteraceae;D_5__Roseomonas	0	0	0	0	0	0	0	0	0	1.36e-05	0	0	0	0	0	0	0	0	0	0	0	0	0	0	0	0	1.04e-05	0	0	0	0	0.00081056	0	0	0	0	0	0	0	0	0	0	0	0	0	0	8.13e-05	0	0
D_0__Bacteria;D_1__Actinobacteria;D_2__Actinobacteria;D_3__Kineosporiales;D_4__Kineosporiaceae;D_5__Quadrisphaera	0	0	0	0	0	0	0	0	0	0	0	0	0	0	0.000115212	0	0	0	0	0	0	0	0	0	0	1.8e-05	0	0	0	0.00664828	0	0	0	0.000250627	0	0	0	0	0	0	0	0	0	0	0	0	4.88e-05	0.00110487	0.000127245
D_0__Bacteria;D_1__Actinobacteria;D_2__Actinobacteria;D_3__Frankiales;D_4__Nakamurellaceae;D_5__Nakamurella	0	0	0	0	0	0	0	0	0	0	0	0	0	0	0	0	0	0	2.37e-05	0	0	0	0	0	0	0	0.000584234	0	0	0	0	0	0	0	0	0	0	0	0	0	0	0	0	0	0	0.00213253	0	0	0
D_0__Bacteria;D_1__Acidobacteria;D_2__Acidobacteriia;D_3__Acidobacteriales;D_4__Acidobacteriaceae (Subgroup 1);D_5__Edaphobacter	0	0	0	0	0	0	0	0	0	0	0	0	0	0	0	0	0	0	0	0	0	0	0	0	0	0	0	0	0	0	0	0	0	0	0	0	0	0	0	0	0	0	0	0	0	0	0	0	0
D_0__Bacteria;D_1__Proteobacteria;D_2__Alphaproteobacteria;D_3__Rhizobiales;D_4__Stappiaceae;Other	0	0	0	0	0	0	0	0	0	0	0	0	0	0.00707775	0	0	0	0	0	0	0	0	0	0	2.14e-05	0	0	0	0	0	0.00169005	0	0	0	0	0	0.000134707	0	0	0	0	0	0	0	0.000798164	1.96e-05	0	0	0
D_0__Bacteria;D_1__Firmicutes;D_2__Bacilli;D_3__Lactobacillales;D_4__Streptococcaceae;D_5__Streptococcus	0	0	0	0	0	0	0	0	0	0	0	0	0	0	0	0	0	0	0	0	0	0	0	0	0	0	0	0	0	0	0	0	0.00287799	0	0	0	0	0	0	0	0	0	2.12e-05	0	0.00246101	0	0	0	0
D_0__Bacteria;D_1__Acidobacteria;D_2__Blastocatellia (Subgroup 4);D_3__11-24;Ambiguous_taxa;Ambiguous_taxa	0	0	0	0	0	0	0.00340324	0	0	0	0	0	0	0	0	0	0	0	0	0	0	0	0	0	0	0	0	0	0	0	0	0	0	0	0	0	0	0	0.000144279	0	5.65e-05	0	0	0	0	0	0	0	0
D_0__Bacteria;D_1__Proteobacteria;D_2__Gammaproteobacteria;D_3__Coxiellales;D_4__Coxiellaceae;D_5__Coxiella	0	0	0	0	0	0	0	0	0	0	0	0	0	0	0	0	0	0	0	0	0	0	0	0	0	0	0	0	0	0	0	0	0	0.00877193	0	0	0	0	0	0	0	0	0	0	0	0	0	0	0
D_0__Bacteria;D_1__Bacteroidetes;D_2__Bacteroidia;D_3__Chitinophagales;D_4__Chitinophagaceae;D_5__uncultured	0	0	0	0	0	0	0	0	0	0	0	0	0	0	0	0	0	0	0	0	0	0	0	0	0	0.000144187	0.00729249	0	0	0	0	0	0	0	0	0	0	0	0	0	0	0	0	0	0	0	0	0	0.000690758
D_0__Bacteria;D_1__Proteobacteria;D_2__Alphaproteobacteria;D_3__Rhodobacterales;D_4__Rhodobacteraceae;Ambiguous_taxa	0	0	0	0	0	0	0	0	0	0	0	0	0	0	0	0	0	0	0	0	0	0	0	0	0	0	0	0	0	0	0	0	0	0	0	0	0	0	0	0	0	0	0	0	0	0	0	0	0
D_0__Bacteria;D_1__Actinobacteria;D_2__Actinobacteria;D_3__Corynebacteriales;D_4__Dietziaceae;D_5__Dietzia	0	0	0	0	0	0	0	0.00136338	0	0	0	0	0	0	0	0	0	0	0	0	0	0	0	0	0	0	0	0	0	0	0	0	0	0	0	0	0.00316562	0	0	0	0.000960873	0	0	0	0	0	0	0	0
D_0__Bacteria;D_1__Proteobacteria;D_2__Alphaproteobacteria;D_3__Acetobacterales;D_4__Acetobacteraceae;D_5__Rhodovastum	0	0	0	0	0	0	0	0	0	0	0	0	0	0	0	0	0	0	0	0	0	0	0	0	0	0	0	0	0	0	0	0	0	0	0	0	0	0	0	0	0	0	0	0	0	0	0	0	0
D_0__Bacteria;D_1__Chloroflexi;D_2__Chloroflexia;D_3__Thermomicrobiales;D_4__JG30-KF-CM45;D_5__uncultured bacterium	0	0	0	0	0	0	0	0	0	0	0	0	0	0	0	0	0	0	0	0	0	0	0	0	0	0	0	0	0.00121097	7.97e-05	0	0	0	0	0	0	0	0	0	0	0	0	0	0	0	0	0	0.00598472	0
D_0__Bacteria;D_1__Actinobacteria;D_2__Actinobacteria;D_3__Pseudonocardiales;D_4__Pseudonocardiaceae;D_5__Actinomycetospora	0	0	0	0	0	0	0	0	0	0	0	0	0	0	0	0	0	0	0	0	0	0	0	0	0	0	0.000229521	0	0	1.59e-05	0	0	0	0	0	0	0	0	0	0	0	0	0	0	0	0	0	0	0
D_0__Bacteria;D_1__Firmicutes;D_2__Bacilli;D_3__Bacillales;D_4__Planococcaceae;D_5__Planococcus	0	0	0	0	0	0	0	0	0	0	0	0	0	0	0	0	0	0	0	0	0	0	0	0	0	0	0	0	0	0	0	0	0	0	0	0	0	0	0	0	0	0	0	0	0	0	0	0	0
D_0__Bacteria;D_1__Firmicutes;D_2__Clostridia;D_3__Clostridiales;D_4__Family XI;D_5__Anaerococcus	0	0	0	0	0	0	0	0	0	0	0	0	0	0	0	0	0	0	0	0	0	0	0	0	0	0	0	0	0	0	0.00135204	0	0	0	0	0	0	0	0	0	0	0.00525927	0	0	0	0	0	0	0
D_0__Bacteria;D_1__Proteobacteria;D_2__Gammaproteobacteria;D_3__Betaproteobacteriales;D_4__Burkholderiaceae;D_5__Delftia	0	0	0	0	0	0	0	0	0	0	0	0	0	0	0.00245785	0.000143225	0.00174143	3.3e-05	0	0	0	0.00235074	0	0	0	0	0	0	0	0	0	0	0	0	0	0	0	0	0	0	0	0	0	0	0	0	0	0	0
D_0__Bacteria;D_1__Acidobacteria;D_2__Acidobacteriia;D_3__Acidobacteriales;D_4__Acidobacteriaceae (Subgroup 1);D_5__Bryocella	0	0	0	0	0	0	0	0	0	0	0	0	0	0	0	0	0	0	0	0	0	0	0	0	0	0	0	0	0	0	0	0	0	0	0	0	0	0	0	0	0	0	0	0	0.000964448	0	0	0	0
D_0__Bacteria;D_1__Actinobacteria;D_2__Actinobacteria;D_3__Propionibacteriales;D_4__Propionibacteriaceae;D_5__Cutibacterium	0	0	0	0	0	0	0.0004654	0	0	0	0	5.2e-05	0	0	0.00126733	0	0	0	0	0	0	0	0	0	0.000835798	0	0	0	1.66e-05	0	0.000135204	5.79e-05	0	0	0	0.000354568	0	0.000525152	0.000192372	0	0	0	0	0	0.000166284	0	0	0.000874689	0.000127245
D_0__Bacteria;D_1__Chlamydiae;D_2__Chlamydiae;D_3__Chlamydiales;D_4__cvE6;D_5__uncultured bacterium	0	0	0	0	0	0	0	0	0	0	0	0	0	0	0	0	0	0	0	0	0	0	0	0	0	0	0	0	0	0	0	0	0	0	0	0	0	0	0.000288559	0	0	0.000184536	0	0	0	0.000117387	0	0	0
D_0__Bacteria;D_1__Proteobacteria;D_2__Gammaproteobacteria;Ambiguous_taxa;Ambiguous_taxa;Ambiguous_taxa	0	0	0	0	0	0	0	0	0	0	0	0	0	0	0	0	0	0	0	0	0	0	0	0	0	0	0	0	0	0	0	0	0	0	0	0	0	0	0	0	0	0	0	0	0	0	0	0	0
D_0__Bacteria;D_1__Armatimonadetes;D_2__Fimbriimonadia;D_3__Fimbriimonadales;D_4__Fimbriimonadaceae;D_5__uncultured bacterium	0	0	0	0	0	0	0	0	0	0	0	0	0	0	0	0	0	0	0	0	0	0	0	0	0	0	0	0	0	0	0	0	0	0	0	0	0	0	0	0	0	0	0	0	0	0	0	0	0
D_0__Bacteria;D_1__Proteobacteria;D_2__Alphaproteobacteria;D_3__Rhizobiales;D_4__Devosiaceae;D_5__Devosia	0	0	0	0	0	0	0	0	0	0	3.25e-05	0	0	0	0	0	0	0	0	0	0	0	0	0	0.000364322	0	0	0	0	0	0	2.89e-05	0	0	0	0	0.000101031	0	0	0	0	0	0	0	0	0	0	0	0
D_0__Bacteria;D_1__Proteobacteria;D_2__Alphaproteobacteria;D_3__Acetobacterales;D_4__Acetobacteraceae;Ambiguous_taxa	0	0	0	0	0	0	0	0	0	0	0	0	0	0	0.00506932	0	0	0	0	0	0	0	0	0	0	0	0	0	0	0	0	0	0	0	0	0	0	0	0	0	0	0	0	0	0	0	0	0	0
D_0__Bacteria;D_1__Actinobacteria;D_2__Actinobacteria;D_3__Micrococcales;D_4__Microbacteriaceae;D_5__Marisediminicola	0	0	0	0	0	0	0	0	0	0	0	0	0	0	0	0	0	0	0	0	0	0	0	0	0	0	0.00325502	0	0.000149298	1.59e-05	0	0.000318434	0	0	0	0	0	0	0	0	0	0	0	0	0	0	0	0	0
D_0__Bacteria;D_1__Proteobacteria;D_2__Alphaproteobacteria;D_3__Caulobacterales;D_4__Caulobacteraceae;D_5__Caulobacter	0	0	0	0	0	0.00283634	0	0.000530203	0	0	0	2.08e-05	0	0	0	0.000572902	0.000113572	0	0	0	0	0	0	0	0	0	0	0	0	0	0	0	0	0	0	0	0	0	0	0	0	0	0	0	0	5.87e-05	0	0	0
D_0__Bacteria;D_1__Proteobacteria;D_2__Alphaproteobacteria;D_3__Acetobacterales;D_4__Acetobacteraceae;D_5__Belnapia	0	0	0	0	0	0	0	0	0	0	0	0	0	0	0	0	0	0	0	0	0	0	0	0	0	0	0	0	0	0.00119573	0	0	0	0	0	0	0	0	0	0	0	0	0	0	0	3.91e-05	0	0	0
D_0__Bacteria;D_1__Proteobacteria;D_2__Gammaproteobacteria;D_3__Enterobacteriales;D_4__Enterobacteriaceae;D_5__Serratia	0	0	0	0	0	0	0	0	0	0	0	0	0	0	0.00414763	0	0	0	0	0	0	0	0	0	0	0	0	0	0	0	0	0	0	0	0	0	0	0	0	0	0	0	0	0	0	0	0	0	0
D_0__Bacteria;D_1__Actinobacteria;D_2__Actinobacteria;D_3__Frankiales;D_4__Sporichthyaceae;D_5__uncultured	0	0	0	0	0	0	0	0	0	0	0	0	0	0	0	0	0	0	0	0	0	0	0	0	0	0	0	0	0	0	0	0	0	0	0	0	0	0	0	0	0	0	0	0	0.000365825	0.00246513	0	0	0
D_0__Bacteria;D_1__Actinobacteria;D_2__Actinobacteria;D_3__Frankiales;D_4__Geodermatophilaceae;D_5__Blastococcus	0	0	0	0	0	0	0	0	0	0	0	0	0	0	0	0	0	0	1.19e-05	0	0	0	0	0	0	0	0	0	0.00403105	0	0	0	0	0	0	0	0	0	0	0	0	0	0	0	0	0	0	0	0
D_0__Bacteria;D_1__Verrucomicrobia;D_2__Verrucomicrobiae;D_3__Opitutales;D_4__Opitutaceae;D_5__IMCC26134	0	0	0	0	0	0	0	0	0	0	0	0	0	0	0	0	0	0	0	0	0	0	0	0	0	0	0	0	0	0	0	0	0	0	0	0	0	0	0	0	0	0	0	0	0	0	0	0	0
D_0__Bacteria;D_1__Verrucomicrobia;D_2__Verrucomicrobiae;D_3__Verrucomicrobiales;D_4__Verrucomicrobiaceae;D_5__Prosthecobacter	0	0	0	0	0	0	0	0	0	0	0	0	0	0	0	0.00150387	0	0	0	0.00248909	0	0	0	0	0	0	0	0	0	0	0	0	0	0	0	0	0	0	0	0	0	0	0	0	0	0	0	0	0
D_0__Bacteria;D_1__Proteobacteria;D_2__Gammaproteobacteria;D_3__Oceanospirillales;D_4__Halomonadaceae;D_5__Halomonas	0	0	0	0	0.00259311	0	0	0	0	0	0	0	0	0	0	0	0	0	0	0	0	0	0	0	0	0	0	0	0	0	0	0	0	0	0	0	0	0	0	0	0	0	0.000233402	0	0	0	0	0.000920726	3.64e-05
D_0__Bacteria;D_1__Actinobacteria;D_2__Actinobacteria;D_3__Propionibacteriales;D_4__Propionibacteriaceae;D_5__Friedmanniella	0	0	0	0	0	0	0	0	0	0	0	0	0	0	0	0	0	0	0	0	0	0	0	0	0	0	1.04e-05	0	0	0	0	0.00130269	0	0	0	0	0	0	0	0	0	0	0	0	0	5.87e-05	0	0	0
D_0__Bacteria;D_1__Proteobacteria;D_2__Gammaproteobacteria;D_3__Alteromonadales;D_4__Alteromonadaceae;D_5__Rheinheimera	0	0	0	0	0	0	0	0	0	0	0	0	0	0	0	0	0	0	0	0	0	0	0	0	0	0	0	0	0	0	0	0	0	0	0	0	0	0	0	0	0	0	0	0	0	0	0	0	0
D_0__Bacteria;D_1__Proteobacteria;D_2__Alphaproteobacteria;D_3__Tistrellales;D_4__Geminicoccaceae;D_5__Candidatus Alysiosphaera	0	0	0	0	0	0	0	0	0	0	0	0	0	0	0	0	0	0	0	0	0	0	0	0	0	0	0	0	0	0	0	0	0	0	0	0	0	0	0	0	0	0	0	0	0	0	0	0	0
D_0__Bacteria;D_1__Proteobacteria;D_2__Alphaproteobacteria;D_3__Caulobacterales;D_4__Hyphomonadaceae;D_5__uncultured	0	0	0	0	0	0	0	0	0	0.0030969	0	0	0	0	0	0	0	0	0	0	0	0	0	0	0	0	0	0	0	0	0	0	0	0	0	0	0	0	0	0	0	0	0	0	0	0	0	0	0
D_0__Bacteria;D_1__Proteobacteria;D_2__Gammaproteobacteria;D_3__Betaproteobacteriales;D_4__Burkholderiaceae;D_5__Acidovorax	0	0	0	0	0	0	0	0	0	0	0	0	1.11e-05	0	0	0	0	0	0	0	0	0	0	0	0	0	0	0	0	0	0	0	0	0	0	0	0.000101031	0	0	0	0	0	0.00280082	0	0	0	0	0	0
D_0__Bacteria;D_1__Proteobacteria;D_2__Gammaproteobacteria;D_3__Enterobacteriales;D_4__Enterobacteriaceae;D_5__Buchnera	0	0	0	0	0	0	0	0	0	0	0	0	0	0	0	0	0	0	0	0	0	0	0	0	0	0	0	0	0	0	0	0	0	0	0	0	0	0	0	0	0	0	0	0	0	0.00299337	0	0	0
D_0__Bacteria;D_1__Actinobacteria;D_2__Thermoleophilia;D_3__Solirubrobacterales;D_4__Solirubrobacteraceae;D_5__Conexibacter	0	0	0	0	0	0	0	0	0	0	0	0	0	0	0	0	0	0	0	0	0	0	0	0	0	0	0	0	0	3.19e-05	0	0	0	0	0	0	0	0	0	0	0	0	0	0	0	0	0	0	0
D_0__Bacteria;D_1__Proteobacteria;D_2__Alphaproteobacteria;D_3__Rhizobiales;D_4__Beijerinckiaceae;D_5__uncultured	0	0	0	0	0	0	0	0	0	0	0	0	0	0	0	0	0	0	0	0	0	0	0	0	0	0	0	0	0	0	0	0	0	0	0	0	0	0	0	0	0	0	0	0	0	0	0	0	0
D_0__Bacteria;D_1__Planctomycetes;D_2__Phycisphaerae;D_3__Tepidisphaerales;D_4__WD2101 soil group;Ambiguous_taxa	0	0	0	0	0	0	0	0	0	0	0	0	0	0	0	0	0	0	0	0	0	0	0	0	0	0	0	0	0	0	0	0	0	0	0	0	0	0	0	0	0	0	0	0	0	0	0	0	0
D_0__Bacteria;D_1__Proteobacteria;D_2__Alphaproteobacteria;D_3__Acetobacterales;D_4__Acetobacteraceae;D_5__Endobacter	0	0	0	0	0	0	0	0	0	0	0	0	0	0	0	0	0	0	0	0	0	0	0	0	0	0	0	0	0	0	0	0	0	0	0	0	0	0	0	0	0	0	0	0	0	0	0	0	0
D_0__Bacteria;D_1__Proteobacteria;D_2__Gammaproteobacteria;D_3__Xanthomonadales;D_4__Xanthomonadaceae;D_5__Luteimonas	0	0	0	0	0	0	0	0	0	0	0	0	0	0	0	0	0	0	0	0	0	0	0	0	0	0	0	0	0	0	0	0	0	0	0	0	0	0	0	0	0	0	0	0	0.00242775	0	0	0	0
D_0__Bacteria;D_1__Acidobacteria;D_2__Acidobacteriia;D_3__Acidobacteriales;D_4__Acidobacteriaceae (Subgroup 1);D_5__Terriglobus	0	0	0	0	0	0	0	0	0	0	0	0	0	0	0	0	0	0	0	0	0	0	0	0	0	0	0	0	0	0	0	0	0	0	0	0	0	0	0	0	0	0	0	0	0	0	0	0	0
D_0__Bacteria;D_1__Proteobacteria;D_2__Alphaproteobacteria;D_3__Rhizobiales;D_4__Xanthobacteraceae;D_5__Bradyrhizobium	0	0	0	0	0	0	0	0	0	0	0	0	0	0	0	0	0	0	0	0	0	0	0	0	0	0	0	0	0	0	0	0	0	0	0	0	0	0.0011885	0	0	0	0	0	0	0	0	0	0	0
D_0__Bacteria;D_1__Proteobacteria;D_2__Alphaproteobacteria;D_3__Rhizobiales;D_4__Xanthobacteraceae;Other	0.00107693	0	0	0	0	0	0	0	0	0	0	0	0	0	0	0	0	0	0	0	0	1.14e-05	0	0	0	0	0.000594667	0	0	0	0	0	0	0	0	0	0	0.000276396	0	0	0	0	0	0	0	0	0	0	1.82e-05
D_0__Bacteria;D_1__Bacteroidetes;D_2__Bacteroidia;D_3__Sphingobacteriales;D_4__Sphingobacteriaceae;D_5__Mucilaginibacter	0	0	0	0	0	0	0	0	0	0	0	0	0	0	0	0	0	0	0	0	0	0	0	0	0	0	0	0	0	0	0	0	3.43e-05	0	0	0	0	0	0	0	0	0	0	0	6.65e-05	0	0	0.000184145	0.000109067
D_0__Bacteria;D_1__Bacteroidetes;D_2__Bacteroidia;D_3__Cytophagales;D_4__Hymenobacteraceae;D_5__Rufibacter	0	0	0	0	0	0	0	0	0	0	0	0	0	0	0	0	0	0	0	0	0	0	0	0	0	0	0	0	0	0	0	0	0	0	0	0	0	0	0	0	0	0	0	0	0	0	0	0.00197956	0
D_0__Bacteria;D_1__Bacteroidetes;D_2__Bacteroidia;D_3__Flavobacteriales;D_4__Blattabacteriaceae;D_5__Candidatus Uzinura	0	0	0	0	0	0	0	0	0	0	0	0	0	0	0	0	0	0.000395491	0	0	0	0	0	0	0	0	0	0	0	0	0	0	0	0	0.000924628	0	0	0	0	0	0	0	0	0	0	0	0.000552801	0	0
D_0__Bacteria;D_1__Actinobacteria;D_2__Actinobacteria;D_3__Micrococcales;D_4__Dermabacteraceae;D_5__Brachybacterium	0	0	0	0	0	0	2.91e-05	0	0	0	0	0	0	0	0	0	0	0	0	0	0	0	0	0	0	0	0	0	0	0	0	0	0	0	0	0	0.000202061	0	0	0	0	0.000138402	0	0	0	0	0	0.000276218	0
D_0__Bacteria;D_1__Proteobacteria;D_2__Gammaproteobacteria;D_3__Betaproteobacteriales;D_4__Nitrosomonadaceae;D_5__DSSD61	0	0	0	0	0	0.00099655	0	0	0	0	0	0	0	0	0	0	0	0	0	0	0	0	0	0	0	0	0	0	0	0	0	0	0	0	0	0	0	0	0	0	0	0	0	0	0	0	0.000682871	0	0
D_0__Bacteria;D_1__Nitrospirae;D_2__Nitrospira;D_3__Nitrospirales;D_4__Nitrospiraceae;D_5__Nitrospira	0	0	0	0	0	0	0	0	0	0	0	0	0	0	0	0	0	0	0	0	0	0	0	0	0	0	0	0	0	0	0	0	0	0	0	0	0	0	0	0	0	0	0	0	0	0	0	0	0
D_0__Bacteria;D_1__Actinobacteria;D_2__Actinobacteria;D_3__Frankiales;D_4__Sporichthyaceae;Other	0	0	0	0	0	0	0	0	0	0	0	0	0	0	0	0	0	0	0	0	0	0	0	0	0	0	0	0	0	0	0.000912625	0	6.85e-05	0	0	0	0	0	0	0	0	0	0	0	0	0.00056737	0	0	0
D_0__Bacteria;D_1__Proteobacteria;D_2__Alphaproteobacteria;D_3__Sphingomonadales;D_4__Sphingomonadaceae;D_5__uncultured	0	0	0	0	0	7.67e-05	0	0	0	0	0	0	0	0	0	0	0	0	0	0	0	0	0	0	0	0	0	0	0	0	0	0.000173692	3.43e-05	0	0	0	0	2.76e-05	0	0	0	0	0	0	0	0	0	0	0
D_0__Bacteria;D_1__Actinobacteria;D_2__Acidimicrobiia;D_3__Microtrichales;D_4__Ilumatobacteraceae;D_5__uncultured	0	0	0	0	0	0	0	0	0	0	0	0	0	0	0	0	0	0	0	0	0	0	0	0	0	0	0	0	0	0	0	0	0	0	0	0	0	0	0	0	0	0	0	0	0	0	0	0	0
D_0__Bacteria;D_1__Planctomycetes;D_2__Phycisphaerae;D_3__Tepidisphaerales;D_4__Tepidisphaeraceae;D_5__Tepidisphaera	0	0	0	0	0	0	0	0	0	0	0	0	0	0	0	0	0	0	0	0	0	0	0	0	0	0	0	0	0	0	0	0	0	0	0	0	0	0	0	0	0	0	0	0	0	0	0	0	0
D_0__Bacteria;D_1__Acidobacteria;D_2__Acidobacteriia;D_3__Acidobacteriales;D_4__Acidobacteriaceae (Subgroup 1);D_5__Granulicella	0	0	0	0	0	0	0	0	0	0	0	0	0	0	0	0	0	0	0	0	0	0	0	0	0	0	0	0	0	0	0	0	0	0	0	0	0	0	0	0	0	0	0	0	0	0	0	0	0
D_0__Bacteria;D_1__Proteobacteria;D_2__Alphaproteobacteria;D_3__Rhizobiales;D_4__Hyphomicrobiaceae;D_5__Hyphomicrobium	0	0	0	0	0	0	0	0	0	0	0	0	0	0	0	0	0	0	0	0	0	0	0	0	0	0	0	0	0	0	0	0	0	0	0	0	0	0	0	0	0	0	0	0	0	0	0	0	0
D_0__Bacteria;D_1__FBP;Ambiguous_taxa;Ambiguous_taxa;Ambiguous_taxa;Ambiguous_taxa	0	0	0	0	0	0	0	0	0	0	0	0	0	0	0	0	0	0	0	0	0	0	0	0	0	0	0.000292117	0	0	0	0	0	0	0	0	0	0	0	0	0	0	0	0	0	0	0	0	0	0
D_0__Bacteria;D_1__Acidobacteria;D_2__Acidobacteriia;D_3__Acidobacteriales;D_4__Acidobacteriaceae (Subgroup 1);Other	0	0	0	0	0	0	0	0	0	0	0	0	0	0	0	0	0	0	0	0	0	0	0	0	0	0	0	0	0	0	0	0	0	0	0	0	0	0	0	0	0	0	0	0	0	0	0	0	0
D_0__Bacteria;D_1__Actinobacteria;D_2__Actinobacteria;D_3__Streptomycetales;D_4__Streptomycetaceae;Other	0	0	0	0	0	0	0	0	0	0	0	0	0	0	0	0	0	0	0	0	0	0	0	0	0	0	0	0	0	0	0	0	0	0	0	0	0	0	0	0	0	0	0	0	0	0.001213	0	0	0
D_0__Bacteria;D_1__Actinobacteria;D_2__Actinobacteria;D_3__Pseudonocardiales;D_4__Pseudonocardiaceae;D_5__Pseudonocardia	0	0	0	0	0	0	0	0	0	0	0	0	0	0	0	0	0	0	0	0	0	0	0	0	0	0	0	0	0	0	0	0	0	0	0	0	0	0	0	0	0	0	0	0	0	0	0	0	0
D_0__Bacteria;D_1__Planctomycetes;D_2__Phycisphaerae;D_3__Tepidisphaerales;D_4__WD2101 soil group;D_5__uncultured bacterium	0	0	0	0	0	0	0	0	0	0	0	0	0	0	0	0	0	0	0	0	0	0	0	0	0	0	0	0	0	0	0	0	0	0	0	0	0	0	0	0	0	0	0	0	0	0	0	0.00119694	0
D_0__Bacteria;D_1__Proteobacteria;D_2__Deltaproteobacteria;D_3__Bdellovibrionales;D_4__Bacteriovoracaceae;D_5__Peredibacter	0	0	0	0	0	0	0	0	0	0	0	0	0	0	0	0	0	0	0	0	0	0	0	0	0	0	0	0	0	0	0	0	0	0	0	0	0	0	0	0	0	0	0	0	0	0.000919531	0	0	0
D_0__Bacteria;D_1__Proteobacteria;D_2__Alphaproteobacteria;D_3__Caulobacterales;D_4__Hyphomonadaceae;D_5__SWB02	0	0	0	0	4.35e-05	0	0	0	0	0	0	0	0	0	0	0	0	0	0	0	0	0	0	0	0	0	0	0	0	0	0	0	0	0	0	0	0	0	0	0	0	0	0	0	0	0	0	0	0
D_0__Bacteria;D_1__Actinobacteria;D_2__Actinobacteria;D_3__Micrococcales;D_4__Microbacteriaceae;D_5__Agromyces	0	0	0	0	0	0	0	0	0	0.000570482	0	0	0	0	7.68e-05	0	0	0	0	0	0	0	0	0	0	0	0	0	0	0	0	0	0	0	0	0	0	0	0	0	0	0	0	0	3.33e-05	0	0	0	0
D_0__Bacteria;D_1__Bacteroidetes;D_2__Bacteroidia;D_3__Bacteroidales;D_4__Prevotellaceae;D_5__Alloprevotella	0	0	0	0	0	0	0	0	0	0	0	0	0	0	0	0	0	0	0	0	0	0	0	0	0	0	0	0	0	0	0	0	0	0	0	0	0	0	0	0	0	0	0	0	0	0	0	0	0
D_0__Bacteria;D_1__Actinobacteria;D_2__Actinobacteria;D_3__Micrococcales;Other;Other	0	0	0	0	0	0	0	0	0	0	0	0	0	0	0	0	0	0	0	0	0	0	0	0	0	0	0	0	0	0	0	0	0	0	0	0	0	0	0	0	0	0	0	0	0	1.96e-05	1.63e-05	0	0
D_0__Bacteria;D_1__Planctomycetes;D_2__Planctomycetacia;D_3__Pirellulales;D_4__Pirellulaceae;D_5__uncultured	0	0	0	0	0	0	0	0	0	0	0	0	0	0	0	0	0	0	0	0	0	0	0	0	0	0	0	0	0	0	0	0	0	0	0	0	0	0	0	0	0	0	0	0	0	0	0	0.000506399	0
D_0__Bacteria;D_1__Proteobacteria;D_2__Alphaproteobacteria;D_3__Reyranellales;D_4__Reyranellaceae;D_5__Reyranella	0	0	0	0	0	0	0	0	0	0	0	0	0	0	0	0	0	0	0	0	0	0	0	0	0	0	0	0	0	0	0	0	0	0	0	0	0	0	4.81e-05	0	0	0	0	0	0	0	0	0	3.64e-05
D_0__Bacteria;D_1__Actinobacteria;D_2__Actinobacteria;D_3__Micrococcales;D_4__Micrococcaceae;D_5__Arthrobacter	0	0	0	0	0	0	0	0	0	0	0	0	0	0	0	0	0	0	0	0	0	0	0	0	0	0	0	0	0	0	0	0	0	0	0	0	0	0	0	0	0	0	0	0	0.000498853	0	0	0	0
D_0__Bacteria;D_1__Proteobacteria;D_2__Gammaproteobacteria;D_3__Enterobacteriales;D_4__Enterobacteriaceae;D_5__Rosenbergiella	0	0	0	0	0	0	0	0	0	0	0	0	0	0	0	0	0	0	0	0	0	0	0	0	0	0	0	0	0	0	0	0	0	0	0	0	0	0	0	0	0	0	0	0	0	0	0	0	0.000490802
D_0__Bacteria;D_1__Proteobacteria;D_2__Alphaproteobacteria;D_3__Paracaedibacterales;D_4__Paracaedibacteraceae;D_5__Candidatus Paracaedibacter	0	0	0	0	0	0	0	0	0	0	0	0	0	0	0	0	0	0	0	0	0	0	0	0	0	0	0	0	0	0	0	0	0	0	0	0	0	0	0	0	0	0	0	0	0	0	0	0	0
D_0__Bacteria;D_1__Actinobacteria;D_2__Actinobacteria;D_3__Micrococcales;D_4__Micrococcaceae;D_5__Kocuria	0	0	0	0	0	0	0	0	0	0	0	0	0	0	0	0	0	0	0	0	0	0	0	0	0	0	0	0	0	0	0	0	0	0	0	0	0	0	0	0	0	0	0.000445586	0	0	0	0	0	0
D_0__Bacteria;D_1__Verrucomicrobia;D_2__Verrucomicrobiae;D_3__Pedosphaerales;D_4__Pedosphaeraceae;Other	0	0	0	0	0	0	0	0	0	0	0	0	0	0	0	0	0	0	0	0	0	0.000387986	0	0	0	0	0	0	0	0	0	0	0	0	0	0	0	0	0	0	0	0	0	0	0	0	0	0	0
D_0__Bacteria;D_1__Actinobacteria;D_2__Thermoleophilia;D_3__Solirubrobacterales;D_4__Solirubrobacteraceae;D_5__Solirubrobacter	0	0	0	0	0	0	0	0	0	0	0	0	0	0	0	0	0	0	0	0	0	0	0	0	0	0	0	0	0	0	0	0	0	0	0	0	0	0	0	0	0	0	0	0	0	0	0	0	0.000327201
D_0__Bacteria;D_1__Proteobacteria;D_2__Gammaproteobacteria;Other;Other;Other	0	0	0	0	0	0	0	0	0	0	0	0	0	0	0	0	0	0	0	0	0	0	0	0	0	0	0	0	0	0	0	0	0	0	0	0.000157586	6.74e-05	0	9.62e-05	0	0	0	0	0	0	0	0	0	0
D_0__Bacteria;D_1__FBP;D_2__uncultured bacterium;D_3__uncultured bacterium;D_4__uncultured bacterium;D_5__uncultured bacterium	0	0	0	0	0	0	0	0	0	0	0	0	0	0	0	0	0	0	0	0	0	0	0	0	0	0	0	0	0	0	0	0	0	0	0	0	0	0	0	0	0	0	0	0	0	0	0	0	0
D_0__Bacteria;D_1__Proteobacteria;D_2__Gammaproteobacteria;D_3__Betaproteobacteriales;D_4__Burkholderiaceae;D_5__uncultured	0	0	0	0	0	0	0	0	0	0	0	0.000280692	2.22e-05	0	0	0	0	0	0	0	0	0	0	0	0	0	0	0	0	0	0	0	0	0	0	0	0	0	0	0	0	0	0	0	0	0	0	0	0
D_0__Bacteria;D_1__Bacteroidetes;D_2__Bacteroidia;D_3__Bacteroidales;D_4__Porphyromonadaceae;D_5__Porphyromonas	0	0	0	0	0	0	0	0	0	0	0	0	0	0	0	0	0	0	0	0	0	0	0	0	0	0	0	0	0	0	0	0	0	0	0	0	0	0	0	0	0	0	0	0	0	0	0	0	0
D_0__Bacteria;D_1__Actinobacteria;D_2__Actinobacteria;D_3__Micrococcales;D_4__Microbacteriaceae;D_5__Frigoribacterium	0	0	0	0	0	0	0	0	0	0	0	0	0	0	0	0	0	0	0	0	0	0	0	0	0	0	0	0	0	0.000286976	0	0	0	0	0	0	0	0	0	0	0	0	0	0	0	0	0	0	0
D_0__Bacteria;D_1__Firmicutes;D_2__Bacilli;D_3__Bacillales;D_4__Paenibacillaceae;D_5__Brevibacillus	0	0	0	0	0.000275247	0	0	0	0	0	0	0	0	0	0	0	0	0	0	0	0	0	0	0	0	0	0	0	0	0	0	0	0	0	0	0	0	0	0	0	0	0	0	0	0	0	0	0	0
D_0__Bacteria;D_1__Actinobacteria;D_2__Actinobacteria;D_3__Corynebacteriales;D_4__Nocardiaceae;D_5__Rhodococcus	0	0	0	0	0	0	0	0	0	0	0	0	0	0	0	0	0	0	0	0	0	0	0	0	0	0	0	0	0	0	0	0	0	0	0	0	0	0	0	0	0	0	0	0	0	0	0	0	0.000199956
D_0__Bacteria;D_1__Actinobacteria;D_2__Actinobacteria;D_3__Micrococcales;D_4__Microbacteriaceae;D_5__Microbacterium	0	0	0	0	0	0	0	0	0	0	0	0	0	0	0	0	0	0	0	0	0	0	0	0	0	0	0	0	0	0	0	0	0	0	0	3.94e-05	0	0	0	0	0	0	0	0	0	0	0	0	0
D_0__Bacteria;D_1__Actinobacteria;D_2__Actinobacteria;D_3__Kineosporiales;D_4__Kineosporiaceae;D_5__Angustibacter	0	0	0	0	0	0	0	0	0	0	0	0	0	0	0	0	0	0	0	0	0	0	0	0	0	0	0	0	0	0	0	0	0	0	0	0	0	0	0	0	0	0	0	0	0	7.83e-05	0	0	0.000127245
D_0__Bacteria;D_1__Proteobacteria;D_2__Gammaproteobacteria;D_3__Enterobacteriales;D_4__Enterobacteriaceae;D_5__Candidatus Hamiltonella	0	0	0	0	0	0	0	0	0	0	0	0	0	0	0	0	0	0	0	0	0	0	0	0	0	0	0	0	0	0	0	0	0	0	0	0	0	0	0	0	0	0	0	0	0	0.000215209	0	0	0
D_0__Bacteria;D_1__Proteobacteria;D_2__Gammaproteobacteria;D_3__Legionellales;D_4__Legionellaceae;D_5__Legionella	0	0	0	0.000213893	0	0	0	0	0	0	0	0	0	0	0	0	0	0	0	0	0	0	0	0	0	0	0	0	0	0	0	0	0	0	0	0	0	0	0	0	0	0	0	0	0	0	0	0	0
D_0__Bacteria;D_1__Planctomycetes;D_2__Planctomycetacia;D_3__Isosphaerales;D_4__Isosphaeraceae;D_5__uncultured	0	0	0	0	0	0	0	0	0	0	0	0	0	0	0	0	0	0	0	0	0	0	0	0	0	0	0	0	0	0	0	0	0	0	0	0	0	0	0	0	0	0	0	0	0	0	0	0	0
D_0__Bacteria;D_1__Firmicutes;D_2__Bacilli;D_3__Lactobacillales;D_4__Lactobacillaceae;D_5__Lactobacillus	0	0	0	0	0	0	0	0	0	0	0	0	0	0.00019747	0	0	0	0	0	0	0	0	0	0	0	0	0	0	0	0	0	0	0	0	0	0	0	0	0	0	0	0	0	0	0	0	0	0	0
D_0__Bacteria;D_1__Firmicutes;D_2__Bacilli;D_3__Bacillales;D_4__Paenibacillaceae;Ambiguous_taxa	3.56e-05	8.24e-06	0	1.26e-05	0	0	0	0	0	0	0	3.12e-05	0	2.08e-05	0	0	0	0	2.37e-05	0	0	2.28e-05	0	0	0	9.01e-06	0	1.64e-05	1.66e-05	0	0	0	0	0	0	0	0	0	0	0	0	0	0	0	0	0	0	0	0
D_0__Bacteria;D_1__Proteobacteria;D_2__Gammaproteobacteria;D_3__Diplorickettsiales;D_4__Diplorickettsiaceae;D_5__uncultured	0	0	0	0	0	0	0	0	0	0	0	0	0	0	0	0	0	0	0	0	0	0	0	0	0	0	0	0	0	0	0	0	0	0	0	0	0	0	0	0	0	0	0	0	0	0	0	0	0
D_0__Bacteria;D_1__Bacteroidetes;D_2__Bacteroidia;D_3__Flavobacteriales;D_4__Flavobacteriaceae;D_5__Flavobacterium	0	0	0	0	0	0	0	0	0	0	0	0	0	0	0	0	0	0	0	0	0	0	0	0	0	0	0	0	0	0	0	0	0	0	0	0	0	0	0	0	0	0	0	0	0	0	0	0	0
[truncated: 25 more columns]
