# Supplementary material for: The Xylella fastidiosa-Resistant Olive Cultivar “Leccino” Has Stable Endophytic Microbiota during the Olive Quick Decline Syndrome (OQDS)
Source: Pathogens. 2019 Dec 31;9(1):35. doi: 10.3390/pathogens9010035 (PMC7168594; doi:10.3390/pathogens9010035)
Supplement: Supplementary file 1 [file pathogens-09-00035-s001.zip › Table S4.xlsx]

## Sheet: Fungal OTU tables
# Constructed from biom file
Phylum	Endo-CIL-2	Endo-CIL-3	Endo-CIL-4	Endo-CIL-5	Endo-CHL-1	Endo-CHL-2	Endo-CHL-3	Endo-CHL-5	CIL-1	CIL-2	CIL-3	CIL-4	CIL-5	CHL-1	CHL-2	CHL-3	CHL-4	CHL-5	Endo-CIB-1	Endo-CIB-2	Endo-CIB-3	Endo-CIB-4	Endo-CIB-5	Endo-CHB-2	Endo-CHB-3	Endo-CHB-4	CIB-1	CIB-2	CIB-3	CIB-4	CIB-5	CHB-1	CHB-2	CHB-3	Endo-LIL-1	Endo-LIL-2	Endo-LIL-3	Endo-LIL-4	Endo-LIL-5	Endo-LHL-2	Endo-LHL-3	Endo-LHL-4	LIL-1	LIL-2	LIL-3	LIL-4	LIL-5	LHL-2	LHL-3
k__Fungi;p__Ascomycota	0.963444	0.916667	0.972921	0.994826	0.97586	0.992863	0.997216	0.969041	0.807042	0.816191	0.750786	0.686749	0.734494	0.777993	0.826431	0.800371	0.787974	0.757661	0.839701	0.865159	0.946252	0.859028	0.840646	0.90929	0.947585	0.981158	0.894522	0.710565	0.434962	0.895217	0.932731	0.921952	0.971363	0.973468	0.905237	0.987601	0.968574	0.888339	0.93342	0.960318	0.95175	0.944222	0.814352	0.81205	0.756241	0.751443	0.655327	0.661337	0.272261
k__Fungi;p__Basidiomycota	0.0364482	0.0833333	0.0269137	0.00463297	0.0227852	0.00500256	0.00154667	0.0308773	0.167691	0.159273	0.219815	0.295826	0.239792	0.15053	0.118919	0.144842	0.152321	0.144962	0.0792728	0.0543904	0.0535745	0.10496	0.0168989	0.059235	0.0508736	0.0116968	0.0525177	0.0983265	0.478837	0.0381029	0.0201459	0.0247117	0.0123883	0.0201436	0.0942381	0.011854	0.0313147	0.109355	0.0635897	0.0257145	0.0482499	0.0164462	0.170093	0.156408	0.226606	0.228062	0.325135	0.290766	0.711515
k__Fungi;p__unidentified	0.000108155	0	0.000165453	0.000541516	0.00135437	0.00213442	0.00123734	8.17e-05	0.0252675	0.0245357	0.0293993	0.0174256	0.0257132	0.0714763	0.0536468	0.054787	0.0597052	0.0973771	0.0787191	0.0804508	0.000173943	0.0360119	0.142455	0.0314754	0.00154162	0.00714512	0.0529603	0.191108	0.086202	0.06668	0.0471228	0.0533361	0.0162485	0.00638814	0.000525003	0.000544645	0.000111838	0.00230649	0.00299046	0.0136444	0	0.0393317	0.0155545	0.0315424	0.0171528	0.0204952	0.0195381	0.0478973	0.0162244
k__Fungi;p__Mucoromycota	0	0	0	0	0	0	0	0	0	0	0	0	0	0	0.00100339	0	0	0	0.00230712	0	0	0	0	0	0	0	0	0	0	0	0	0	0	0	0	0	0	0	0	0	0	0	0	0	0	0	0	0	0
k__Fungi;p__Blastocladiomycota	0	0	0	0	0	0	0	0	0	0	0	0	0	0	0	0	0	0	0	0	0	0	0	0	0	0	0	0	0	0	0	0	0	0	0	0	0	0	0	0.000322945	0	0	0	0	0	0	0	0	0
# Constructed from biom file
Class	Endo-CIL-2	Endo-CIL-3	Endo-CIL-4	Endo-CIL-5	Endo-CHL-1	Endo-CHL-2	Endo-CHL-3	Endo-CHL-5	CIL-1	CIL-2	CIL-3	CIL-4	CIL-5	CHL-1	CHL-2	CHL-3	CHL-4	CHL-5	Endo-CIB-1	Endo-CIB-2	Endo-CIB-3	Endo-CIB-4	Endo-CIB-5	Endo-CHB-2	Endo-CHB-3	Endo-CHB-4	CIB-1	CIB-2	CIB-3	CIB-4	CIB-5	CHB-1	CHB-2	CHB-3	Endo-LIL-1	Endo-LIL-2	Endo-LIL-3	Endo-LIL-4	Endo-LIL-5	Endo-LHL-2	Endo-LHL-3	Endo-LHL-4	LIL-1	LIL-2	LIL-3	LIL-4	LIL-5	LHL-2	LHL-3
k__Fungi;p__Ascomycota;c__Sordariomycetes	0.94841	0.74207	0.773825	0.911853	0.593531	0.923783	0.928234	0.890704	0.00591289	0.00589239	0.0858187	0.123551	0.051369	0.0454451	0.0370909	0.00418892	0.00559172	0.0431991	0.679771	0.567381	0.804256	0.670139	0.777646	0.774317	0.923047	0.946967	0.335071	0.363447	0.164664	0.550693	0.38804	0.780066	0.921451	0.592325	0.710461	0.698619	0.69334	0.849535	0.435084	0.91006	0.832641	0.922642	0.00181551	0.0057242	0.00386651	0.00389396	0.00939396	0.00580895	0.00420421
k__Fungi;p__Ascomycota;c__Dothideomycetes	0.0101666	0.0888982	0.182495	0.0776173	0.349665	0.0476021	0.0631042	0.0517072	0.722621	0.716939	0.597927	0.508551	0.594164	0.717748	0.773216	0.784839	0.774741	0.699269	0.0470653	0.00109563	0.0536325	0.0823413	0.0535132	0.133989	0.00128469	0.0249815	0.125934	0.108653	0.125392	0.0913269	0.0821466	0.124794	0.0496432	0.354285	0.169707	0.28549	0.255159	0.020521	0.459008	0.049895	0.116079	0.0207971	0.762525	0.736913	0.700112	0.547931	0.572423	0.566921	0.22848
k__Fungi;p__Ascomycota;c__Lecanoromycetes	0.000540774	0.000278242	5.52e-05	0.000180505	7.97e-05	0.0134513	7.73e-05	8.17e-05	0.000954876	0.0014552	0.00501317	8.62e-05	0.000114962	8.35e-05	0.00247388	0.00106522	0.000688717	0.00140461	0.00036914	0.00219127	0.000173943	0	0.000148236	0.000655738	0.00822199	0.000211707	0.0614673	0.00300117	0.00435899	6.66e-05	0.115086	0.000411862	0.000179541	9.33e-05	0.000262502	9.61e-05	0.000279595	0.000169595	0.000112848	4.04e-05	0.000155394	0.000174034	0.000625613	0.00111034	0.00264688	0.000391701	0.000195707	0.00121364	0.000592411
k__Fungi;p__Ascomycota;c__Eurotiomycetes	0.000108155	0.0370061	0.00628723	6.02e-05	0.0113129	0.000511372	0.00402134	0.018216	0.00952428	0.017701	0.00305888	0.00439409	0.000574812	0.0072019	0.00565705	0.00118038	0.00113146	0.00687975	0.0873016	0.232274	0.0776367	0.059127	0	0	0.00141315	0.00894464	0.217693	0.212625	0.112437	0.214029	0.173671	0.000411862	4.49e-05	0.0261587	0.0229689	0.00320379	0.016552	0.0100061	0.0063759	0.000201841	0.00283594	0.000609119	0.0017051	0.00174637	0.00154401	0.000449304	0.00162002	0.0139038	0.00880973
k__Fungi;p__Basidiomycota;c__Cystobasidiomycetes	0.0182782	0.000695604	0.0269137	0.00186522	0.000478011	0.00246793	0.00116	0.00547296	0.129875	0.121867	0.168748	0.226662	0.187599	0.0621034	0.0348419	0.0610632	0.0643458	0.0478142	0.000461425	0.0217561	0.000115962	0.0377976	0.000296472	0.000327869	0.000385406	0.000105854	0.0142604	0.0593621	0.0358089	0.00579536	0.011115	0.000617792	0.0118946	0.000326401	0.0589316	0.00470958	0.000279595	0.00251001	0.00959206	8.07e-05	3.88e-05	0.000261051	0.159433	0.107423	0.0845184	0.163719	0.245048	0.0896794	0.189103
k__Fungi;p__unidentified;c__unidentified	0.000108155	0	0.000165453	0.000541516	0.00135437	0.00213442	0.00123734	8.17e-05	0.0252675	0.0245357	0.0293993	0.0174256	0.0257132	0.0714763	0.0536468	0.054787	0.0597052	0.0973771	0.0787191	0.0804508	0.000173943	0.0360119	0.142455	0.0314754	0.00154162	0.00714512	0.0529603	0.191108	0.086202	0.06668	0.0471228	0.0533361	0.0162485	0.00638814	0.000525003	0.000544645	0.000111838	0.00230649	0.00299046	0.0136444	0	0.0393317	0.0155545	0.0315424	0.0171528	0.0204952	0.0195381	0.0478973	0.0162244
k__Fungi;p__Basidiomycota;c__Agaricomycetes	0.000108155	0.069143	0	0.000240674	0.000318674	2.22e-05	0.000154667	0.000163372	0.000697794	0.00115701	0.000169938	0.00295093	0.000383208	2.09e-05	0.00197218	4.32e-05	0.000557532	0.00409918	0.00018457	0	0.000115962	9.92e-05	0	0.00010929	0.000899281	0	0.0228659	0.0382522	0	6.66e-05	0	0.000823723	4.49e-05	4.66e-05	0.000131251	3.2e-05	0.000111838	0.000101757	0	0.0247053	0.0393924	0.0111382	0.00143523	0.000183261	0.000752543	0.00019585	0.00179398	0.159611	0.503311
k__Fungi;p__Ascomycota;c__unidentified	0	0	0	6.02e-05	0.00732951	2.22e-05	0	0	0.0132336	0.0129895	0.0252358	0.0137854	0.0469621	0.00118988	0.00103799	0.0036851	0.00175459	0.00389852	9.23e-05	0	0	0	0.000148236	0.00010929	0.0136177	5.29e-05	0.130557	0.0223307	0.0228949	0.0199174	0.139227	0.0158567	4.49e-05	0.000606174	0.00157501	0.000128152	0.000615109	0.00685164	0.0327823	0	3.88e-05	0	0.0299926	0.0447803	0.0399886	0.186415	0.0573205	0.0561571	0.0177341
k__Fungi;p__Basidiomycota;c__Malasseziomycetes	0.0179537	0.0073734	0	6.02e-05	0.00135437	0	7.73e-05	0	3.67e-05	2.39e-05	0.0011046	0.000710809	0.00187772	0	0.000242198	0	1.64e-05	0.000401319	0.0784422	0.032556	0.0376297	0.060119	0.0166024	0.049071	0.049332	0.00291098	0.0140146	0	0.405834	0	0.00173671	0.0172982	0	0.00223818	0.0280877	0.00413289	0.0142594	0.00627502	0.01704	0.000645891	0.00877977	0.00495997	3.68e-05	8.62e-05	5.19e-05	0	0.000195707	1.18e-05	0.000124215
k__Fungi;p__Basidiomycota;c__Tremellomycetes	0	0.00584307	0	0.000240674	0.0126673	4.45e-05	0.000154667	0.000490116	0.0194893	0.0245715	0.0100263	0.0219489	0.017685	0.0151136	0.0124386	0.0131282	0.020022	0.0120682	9.23e-05	0	0.000115962	0	0	0.00972678	0.000256937	0.00862708	0.00137687	0	0.037194	0.0231148	0.00341554	0.00308896	0.000448853	0.000512916	0.000525003	3.2e-05	0.00497679	0.0859168	0.00987418	0.000282577	3.88e-05	8.7e-05	0.00355741	0.0411366	0.136548	0.0564625	0.0693239	0.0316606	0.0153836
k__Fungi;p__Basidiomycota;c__Microbotryomycetes	0.000108155	0.000139121	0	0.00120337	0.00167304	0.000111168	0	0.0117628	0.0127317	0.00797977	0.0306738	0.0390945	0.0257707	0.0253424	0.0547886	0.0295384	0.0303363	0.0362047	9.23e-05	7.83e-05	0.000173943	0	0	0	0	5.29e-05	0	0	0	0	0	0.00288303	0	0.0152942	0	0.000256303	0	0.00888678	0	0	0	0	0.00107949	0.00306153	0.00281555	0.00496538	0.00668667	0.00188526	0.00113705
k__Fungi;p__Basidiomycota;c__Exobasidiomycetes	0	0.000139121	0	0.000962696	0.00629382	0.00235676	0	0.0129881	0.0032074	0.00281499	0.00909168	0.00445871	0.00647621	0.0479501	0.0145146	0.0409391	0.0370103	0.044231	0	0	0.015423	0.00694444	0	0	0	0	0	0.000712142	0	0.00912603	0.00387866	0	0	0.00172526	0.000131251	0	0	0	0.0270835	0	0	0	0.00429343	0.00380536	0.00153104	0.00263822	0.00190271	0.00530229	0.000563746
k__Fungi;p__Ascomycota;c__Saccharomycetes	0.00410988	0.0459099	0.0102581	0.00487365	0.0123486	0.00749272	0.00177867	0.00833197	0.000110178	0.000143135	0.00280398	0.000430793	0.00047901	0.00275551	0.000882292	0.000172739	0.000147582	0.000487315	0.0188261	0.0622163	0.0105526	0.0457341	0.00919063	0	0	0	0.0235051	0.000356071	0.00260724	0.0189848	0.00584694	0.000205931	0	0	0	0	0	3.39e-05	0	8.07e-05	0	0	2.45e-05	1.08e-05	2.59e-05	0	8.7e-05	0	0
k__Fungi;p__Ascomycota;c__Arthoniomycetes	0.000108155	0	0	6.02e-05	0	0	0	0	0.0499841	0.0543435	0.019203	0.0258045	0.036079	2.09e-05	0	0.000834905	0.000688717	0	0	0	0	0	0	0.00010929	0	0	9.83e-05	0	0	6.66e-05	0	0	0	0	0	0	5.59e-05	0.00122108	0	0	0	0	0.00403582	0.00151999	0.00105097	0.000172809	0	0.0120303	0.00905816
k__Fungi;p__Ascomycota;c__Leotiomycetes	0	0	0	6.02e-05	0.0015137	0	0	0	0.00024484	0.00140749	0.00747727	0.00607418	0.00224177	0.00135688	0.00565705	0.00223121	0.00200056	0.000257991	0.00627538	0	0	0.00168651	0	0.00010929	0	0	0	0	0.00260724	6.66e-05	0.0281348	0	0	0	0.000262502	3.2e-05	0.00251636	0	0	4.04e-05	0	0	0.0101079	0.0141326	0.00277662	0.0101957	0.0105682	0.00353486	0.00248431
k__Fungi;p__Ascomycota;c__Taphrinomycetes	0	0	0	6.02e-05	7.97e-05	0	0	0	0.00445609	0.00531985	0.00424845	0.00407099	0.00251001	0.00196226	0.000415196	0.00217363	0.00122985	0.00226458	0	0	0	0	0	0	0	0	0.000196696	0	0	6.66e-05	0	0.000205931	0	0	0	3.2e-05	5.59e-05	0	5.64e-05	0	0	0	0.00352061	0.00611229	0.00407411	0.00199307	0.00344663	0.00176743	0.000898172
k__Fungi;p__Basidiomycota;c__Wallemiomycetes	0	0	0	0	0	0	0	0	0	0	0	0	0	0	0	0	0	0	0	0	0	0	0	0	0	0	0	0	0	0	0	0	0	0	0.00643129	0.00269119	0.00810826	0.00566447	0	0	0	0	0	0	6.49e-05	3.46e-05	2.17e-05	0	0
k__Fungi;p__Basidiomycota;c__unidentified	0	0	0	0	0	0	0	0	0.00159146	0.00073953	0	0	0	0	0	0	0	0	0	0	0	0	0	0	0	0	0	0	0	0	0	0	0	0	0	0	0	0	0	0	0	0	0.000220805	0.000571342	0.000259498	2.3e-05	5.44e-05	0.00225053	0.00178679
k__Fungi;p__Basidiomycota;c__Spiculogloeomycetes	0	0	0	0	0	0	0	0	0	0	0	0	0	0	0	0	0	0	0	0	0	0	0	0	0	0	0	0	0	0	0	0	0	0	0	0	0	0	0	0	0	0	0	0	0	0	0	0	0
k__Fungi;p__Basidiomycota;c__Ustilaginomycetes	0	0	0	0	0	0	0	0	0	0	0	0	0	0	0.000121099	4.32e-05	0	8.6e-05	0	0	0	0	0	0	0	0	0	0	0	0	0	0	0	0	0	0	0.00357882	0	0	0	0	0	3.68e-05	0.000140141	6.49e-05	2.3e-05	0.000108726	2.36e-05	0
k__Fungi;p__Ascomycota;c__Pezizomycetes	0	0.00250417	0	0	0	0	0	0	0	0	0	0	0	0.000229626	0	0	0	0	0	0	0	0	0	0	0	0	0	0	0	0	0	0	0	0	0	0	0	0	0	0	0	0	0	0	0.000155699	0	0.000271816	0	0
k__Fungi;p__Mucoromycota;c__Mucoromycetes	0	0	0	0	0	0	0	0	0	0	0	0	0	0	0.00100339	0	0	0	0.00230712	0	0	0	0	0	0	0	0	0	0	0	0	0	0	0	0	0	0	0	0	0	0	0	0	0	0	0	0	0	0
k__Fungi;p__Basidiomycota;c__Agaricostilbomycetes	0	0	0	6.02e-05	0	0	0	0	0	0	0	0	0	0	0	8.64e-05	3.28e-05	5.73e-05	0	0	0	0	0	0	0	0	0	0	0	0	0	0	0	0	0	0	0	0	0	0	0	0	0	0	0	0	0	0.000341703	0.000105105
k__Fungi;p__Ascomycota;c__Orbiliomycetes	0	0	0	0	0	0	0	0	0	0	0	0	0	0	0	0	0	0	0	0	0	0	0	0	0	0	0	0.000152602	0	0	0.000578905	0	0	0	0	0	0	0	0	0	0	0	0	0	0	0	0	0	0
k__Fungi;p__Blastocladiomycota;c__Blastocladiomycetes	0	0	0	0	0	0	0	0	0	0	0	0	0	0	0	0	0	0	0	0	0	0	0	0	0	0	0	0	0	0	0	0	0	0	0	0	0	0	0	0.000322945	0	0	0	0	0	0	0	0	0
k__Fungi;p__Basidiomycota;c__Pucciniomycetes	0	0	0	0	0	0	0	0	6.12e-05	0.000119279	0	0	0	0	0	0	0	0	0	0	0	0	0	0	0	0	0	0	0	0	0	0	0	0	0	0	0	0	0	0	0	0	0	0	0	0	0	0	0
# Constructed from biom file
Order	Endo-CIL-2	Endo-CIL-3	Endo-CIL-4	Endo-CIL-5	Endo-CHL-1	Endo-CHL-2	Endo-CHL-3	Endo-CHL-5	CIL-1	CIL-2	CIL-3	CIL-4	CIL-5	CHL-1	CHL-2	CHL-3	CHL-4	CHL-5	Endo-CIB-1	Endo-CIB-2	Endo-CIB-3	Endo-CIB-4	Endo-CIB-5	Endo-CHB-2	Endo-CHB-3	Endo-CHB-4	CIB-1	CIB-2	CIB-3	CIB-4	CIB-5	CHB-1	CHB-2	CHB-3	Endo-LIL-1	Endo-LIL-2	Endo-LIL-3	Endo-LIL-4	Endo-LIL-5	Endo-LHL-2	Endo-LHL-3	Endo-LHL-4	LIL-1	LIL-2	LIL-3	LIL-4	LIL-5	LHL-2	LHL-3
k__Fungi;p__Ascomycota;c__Sordariomycetes;o__Hypocreales	0.94841	0.74207	0.773825	0.911853	0.593531	0.923783	0.928157	0.890704	0.00586392	0.00570154	0.0858187	0.123551	0.051369	0.0448188	0.0356031	0.00418892	0.00521457	0.0419091	0.679771	0.567381	0.804256	0.670139	0.777646	0.774317	0.923047	0.946967	0.335071	0.363447	0.164664	0.550693	0.377446	0.780066	0.921451	0.592325	0.703373	0.698619	0.69334	0.849535	0.435084	0.91006	0.832641	0.922642	0.00164377	0.00539002	0.00368487	0.0035253	0.00904603	0.00513733	0.00355447
k__Fungi;p__Ascomycota;c__Dothideomycetes;o__Capnodiales	0.00573221	0.0651085	0.0595081	0.021059	0.293419	0.0207884	0.00580002	0.00040843	0.344441	0.332896	0.222364	0.262073	0.266406	0.477371	0.415784	0.419281	0.39265	0.376064	0.0251938	0.000547817	0.0269612	0.053373	0.0118589	0.00284153	0.000642343	0.024611	0.0868411	0.0679587	0.104942	0.0686118	0.0434757	0.0850494	0.0490148	0.011937	0.124426	0.0431551	0.00905888	0.00586799	0.249845	0.0446068	0.0224933	0.0107031	0.170155	0.29878	0.297553	0.253522	0.352197	0.367496	0.146842
k__Fungi;p__Ascomycota;c__Dothideomycetes;o__Dothideales	0.00140601	0.0143294	0.0224465	0.00318893	0.0307521	0.0256576	0.0182507	0.00359418	0.321536	0.31838	0.272411	0.176711	0.254009	0.132244	0.255155	0.275044	0.297394	0.191687	0.000276855	0.000313038	0.00434858	0.000198413	0.0155648	0.13082	0.000385406	0.000211707	0.0119984	0.00681622	0.0188618	0.00253131	0.0270927	0.0393328	8.98e-05	0.00708757	0.033994	0.0122385	0.00369066	0.00115325	0.125317	0.00492492	7.77e-05	0.000435085	0.555042	0.339119	0.289002	0.230239	0.144791	0.0568759	0.0152116
k__Fungi;p__Ascomycota;c__Lecanoromycetes;o__Lecanorales	0.000540774	0.000278242	0	6.02e-05	7.97e-05	0.0134513	7.73e-05	8.17e-05	4.9e-05	2.39e-05	0.0049282	6.46e-05	7.66e-05	4.18e-05	0.000259498	0	8.2e-05	8.6e-05	0.000276855	0.00203475	0.000173943	0	0.000148236	0.000327869	0.00706578	0.000211707	0.0264064	0.00300117	0.00435899	6.66e-05	0.115086	0.000411862	0.000134656	9.33e-05	0.000262502	6.41e-05	5.59e-05	0.000135676	5.64e-05	4.04e-05	7.77e-05	8.7e-05	0.000466143	0.000463542	0.00123261	0.000276495	0.000119599	0.00110759	0.000573301
k__Fungi;p__unidentified;c__unidentified;o__unidentified	0.000108155	0	0.000165453	0.000541516	0.00135437	0.00213442	0.00123734	8.17e-05	0.0252675	0.0245357	0.0293993	0.0174256	0.0257132	0.0714763	0.0536468	0.054787	0.0597052	0.0973771	0.0787191	0.0804508	0.000173943	0.0360119	0.142455	0.0314754	0.00154162	0.00714512	0.0529603	0.191108	0.086202	0.06668	0.0471228	0.0533361	0.0162485	0.00638814	0.000525003	0.000544645	0.000111838	0.00230649	0.00299046	0.0136444	0	0.0393317	0.0155545	0.0315424	0.0171528	0.0204952	0.0195381	0.0478973	0.0162244
k__Fungi;p__Ascomycota;c__Dothideomycetes;o__Pleosporales	0.00129786	0.00946021	0.0936466	0.0533093	0.0254143	0.00115615	0.0390534	0.0273648	0.0392234	0.0492861	0.0633019	0.0542369	0.044912	0.107089	0.100443	0.0891333	0.0822524	0.119736	0.0215947	0.000234779	0.0222647	0.0287698	0.0260895	0.000218579	0.000128469	0.000158781	0.00363887	0.0183631	0.000122215	0	0.0105361	0.000411862	0.000538624	0.335261	0.0103688	0.0385096	0.00984175	0.0126518	0.0780342	0.000363313	0.0626238	0.00522102	0.014156	0.0469363	0.0410266	0.0423382	0.0598104	0.0910226	0.0203809
k__Fungi;p__Basidiomycota;c__Agaricomycetes;o__Polyporales	0.000108155	0.069143	0	0.000180505	0.000318674	2.22e-05	0.000154667	0.000163372	0.000648826	0.000942305	0.000169938	0.000107698	0.000383208	2.09e-05	0.00145319	4.32e-05	0.000557532	0.00329655	0.00018457	0	0.000115962	9.92e-05	0	0.00010929	0.000899281	0	0.0228167	0.0382522	0	6.66e-05	0	0.000823723	4.49e-05	4.66e-05	0.000131251	3.2e-05	0.000111838	0.000101757	0	0.0247053	0.0393924	0.0111382	0.00128803	2.16e-05	0.000311397	0.000115206	0.00148955	0.159611	0.503311
k__Fungi;p__Ascomycota;c__unidentified;o__unidentified	0	0	0	6.02e-05	0.00732951	2.22e-05	0	0	0.0132336	0.0129895	0.0252358	0.0137854	0.0469621	0.00118988	0.00103799	0.0036851	0.00175459	0.00389852	9.23e-05	0	0	0	0.000148236	0.00010929	0.0136177	5.29e-05	0.130557	0.0223307	0.0228949	0.0199174	0.139227	0.0158567	4.49e-05	0.000606174	0.00157501	0.000128152	0.000615109	0.00685164	0.0327823	0	3.88e-05	0	0.0299926	0.0447803	0.0399886	0.186415	0.0573205	0.0561571	0.0177341
k__Fungi;p__Basidiomycota;c__Cystobasidiomycetes;o__Cystobasidiomycetes_ord_Incertae_sedis	0.0182782	0.000278242	0.0267483	0.00168472	0.000478011	0.00242346	0.000773335	0.00530959	0.0717871	0.0704582	0.145807	0.183432	0.125022	0.051812	0.0323161	0.0552765	0.0553761	0.0386413	0.00018457	0	5.8e-05	0	0.000296472	0.000218579	0.000256937	0.000105854	0.0139654	0.00116995	0.0255428	0.00486278	0.00677319	0.000205931	0.00484761	9.33e-05	0.0549941	0.00233877	5.59e-05	0.00247609	0.00925351	4.04e-05	0	0.000261051	0.0433881	0.0350136	0.0230045	0.0725913	0.10927	0.0125016	0.0134439
k__Fungi;p__Ascomycota;c__Eurotiomycetes;o__Chaetothyriales	0.000108155	0.028798	0.00617692	6.02e-05	0.0105959	4.45e-05	0.00201067	0.00343081	0.0091815	0.0169615	0.00297392	0.00437255	0.00047901	0.00530227	0.00429036	0.00082051	0.000819901	0.00639243	0.00129199	0.0341211	0.0694614	9.92e-05	0	0	0.00128469	0.00804488	0.0270948	0.106872	0.0171915	0.0710765	0.0220563	0.000205931	4.49e-05	0.0260655	0.000131251	0.00265915	5.59e-05	3.39e-05	0.00231338	0.000201841	0	8.7e-05	0.0015579	0.00140141	0.000674694	0.000161288	0.000347924	0.0124074	0.00758669
k__Fungi;p__Basidiomycota;c__Cystobasidiomycetes;o__Erythrobasidiales	0	0.000417362	0.000165453	0.000180505	0	4.45e-05	0.000386668	0.000163372	0.0570232	0.0504789	0.0229416	0.0426054	0.0625778	0.00947729	0.00252578	0.00578675	0.00893692	0.009173	0.000276855	0.0217561	5.8e-05	0.0377976	0	0.00010929	0.000128469	0	0.000295043	0.0581922	0.010266	0.000932587	0.00434178	0.000411862	0.007047	0.000233144	0.00367502	0.00237081	0.000223676	3.39e-05	0.000338543	4.04e-05	3.88e-05	0	0.111592	0.0716118	0.0612285	0.0908284	0.135712	0.0740671	0.172908
k__Fungi;p__Ascomycota;c__Eurotiomycetes;o__Phaeomoniellales	0	0	0.000110302	0	0	2.22e-05	0.000464001	8.17e-05	0.000257082	0.00073953	0	0	0	0.000250501	0.000518995	0.000359873	0.000311562	0	0.085825	0.198153	0.00817534	0.0494048	0	0	0	0	0.184697	0.10499	0.0763433	0.142952	0.151615	0	0	0	0	0.000480569	0.0154896	0	0	0	7.77e-05	0.000174034	0.000122669	0.00011858	0.000778493	4.61e-05	0.000902429	0	0.000200655
k__Fungi;p__Basidiomycota;c__Malasseziomycetes;o__Malasseziales	0.0179537	0.0073734	0	6.02e-05	0.00135437	0	7.73e-05	0	3.67e-05	2.39e-05	0.0011046	0.000710809	0.00187772	0	0.000242198	0	1.64e-05	0.000401319	0.0784422	0.032556	0.0376297	0.060119	0.0166024	0.049071	0.049332	0.00291098	0.0140146	0	0.405834	0	0.00173671	0.0172982	0	0.00223818	0.0280877	0.00413289	0.0142594	0.00627502	0.01704	0.000645891	0.00877977	0.00495997	3.68e-05	8.62e-05	5.19e-05	0	0.000195707	1.18e-05	0.000124215
k__Fungi;p__Basidiomycota;c__Tremellomycetes;o__Tremellales	0	0.00417362	0	0.000240674	0.0126673	4.45e-05	0.000154667	0	0.0168328	0.0223052	0.00280398	0.0155301	0.0141787	0.0140489	0.0104837	0.0117031	0.0178246	0.0100616	9.23e-05	0	5.8e-05	0	0	0.000218579	0.000256937	0	0.00137687	0	0.037194	0.0230482	0.00341554	0.00308896	0.000359083	0.000512916	0.000525003	3.2e-05	0.00497679	0.0859168	0.00987418	0.000282577	3.88e-05	8.7e-05	0.00287046	0.0364473	0.134926	0.0548266	0.0668124	0.0289858	0.0136923
k__Fungi;p__Ascomycota;c__Dothideomycetes;o__Venturiales	0.00173048	0	0.00689389	6.02e-05	7.97e-05	0	0	0.0203398	0.00293808	0.00163412	0.000169938	0.0037479	0.00427277	0	1.73e-05	0.00109401	0.00183658	0.0100903	0	0	5.8e-05	0	0	0	0.000128469	0	0.00172109	0.000915611	0	0	0	0	0	0	0.000787505	0.188832	0.232455	3.39e-05	0.00293404	0	0.0302242	0.00443787	0.0165972	0.029063	0.0577512	0.0161519	0.0120795	0.00016496	0.0252157
k__Fungi;p__Basidiomycota;c__Microbotryomycetes;o__Sporidiobolales	0.000108155	0.000139121	0	0.00120337	0.00167304	0.000111168	0	0.0117628	0.012695	0.00794399	0.0306738	0.0390945	0.0257707	0.0253424	0.0547886	0.0295384	0.0303363	0.0362047	9.23e-05	7.83e-05	0.000173943	0	0	0	0	5.29e-05	0	0	0	0	0	0.00288303	0	0.0152942	0	0.000256303	0	0.00888678	0	0	0	0	0.00107949	0.00299685	0.00281555	0.00496538	0.00668667	0.00186169	0.00108927
k__Fungi;p__Ascomycota;c__Saccharomycetes;o__Saccharomycetales	0.00410988	0.0459099	0.0102581	0.00487365	0.0123486	0.00749272	0.00177867	0.00833197	0.000110178	0.000143135	0.00280398	0.000430793	0.00047901	0.00275551	0.000882292	0.000172739	0.000147582	0.000487315	0.0188261	0.0622163	0.0105526	0.0457341	0.00919063	0	0	0	0.0235051	0.000356071	0.00260724	0.0189848	0.00584694	0.000205931	0	0	0	0	0	3.39e-05	0	8.07e-05	0	0	2.45e-05	1.08e-05	2.59e-05	0	8.7e-05	0	0
k__Fungi;p__Ascomycota;c__Dothideomycetes;o__Myriangiales	0	0	0	0	0	0	0	0	0.0143966	0.0140749	0.0349223	0.0117822	0.0245636	0.000668003	0.00115909	0.000158344	0.00057393	0.000859968	0	0	0	0	0	0	0	0	0.0217349	0.0127677	0.000366644	0.0201839	0.00104203	0	0	0	0.000131251	0	0.000111838	0.000746218	0.00287762	0	0	0	0.00577772	0.0219913	0.013922	0.00471193	0.00237024	0.0179217	0.00436664
k__Fungi;p__Basidiomycota;c__Exobasidiomycetes;o__Microstromatales	0	0.000139121	0	0.000962696	0.00573614	0.000755942	0	0	0.00100384	0.00131207	0.00909168	0.00234782	0.00647621	0.0467184	0.01448	0.0409103	0.0368627	0.0440017	0	0	0.0147272	0	0	0	0	0	0	0	0	0.00452971	0	0	0	0.00172526	0.000131251	0	0	0	0.0270835	0	0	0	0.00412169	0.00237161	0.00133641	0.00231564	0.00190271	0.00530229	0.000563746
k__Fungi;p__Ascomycota;c__Arthoniomycetes;o__Lichenostigmatales	0.000108155	0	0	6.02e-05	0	0	0	0	0.0499841	0.0543435	0.019203	0.0258045	0.036079	2.09e-05	0	0.000834905	0.000688717	0	0	0	0	0	0	0.00010929	0	0	9.83e-05	0	0	6.66e-05	0	0	0	0	0	0	5.59e-05	0.00122108	0	0	0	0	0.00403582	0.00151999	0.00105097	0.000172809	0	0.0120303	0.00905816
k__Fungi;p__Ascomycota;c__Lecanoromycetes;o__Teloschistales	0	0	5.52e-05	0	0	0	0	0	0	0	8.5e-05	2.15e-05	1.92e-05	2.09e-05	0	4.32e-05	0	0	0	7.83e-05	0	0	0	0.000327869	0.00102775	0	0	0	0	0	0	0	4.49e-05	0	0	3.2e-05	0.000223676	3.39e-05	5.64e-05	0	7.77e-05	8.7e-05	1.23e-05	9.7e-05	0.000518995	0	1.09e-05	4.71e-05	9.56e-06
k__Fungi;p__Ascomycota;c__Leotiomycetes;o__Helotiales	0	0	0	6.02e-05	0	0	0	0	0.00024484	0.00122857	0.00747727	0.0052126	0.00224177	4.18e-05	0.00437686	0.00165541	0.0016562	0.000171994	0.00627538	0	0	0.00168651	0	0.00010929	0	0	0	0	0.00260724	6.66e-05	0.0281348	0	0	0	0.000262502	3.2e-05	0.00251636	0	0	0	0	0	0.0061212	0.0122569	0.00225763	0.00920496	0.0104377	0.0032992	0.00248431
k__Fungi;p__Ascomycota;c__Eurotiomycetes;o__Eurotiales	0	0.00820813	0	0	0.000717017	0.000444672	0.00154667	0.0147035	8.57e-05	0	0	2.15e-05	9.58e-05	0.00162826	0.000847692	0	0	0.000487315	0.00018457	0	0	0.00962302	0	0	0	0.000899757	0.00590086	0.000712142	0.0102253	0	0	0.000205931	0	9.33e-05	0.0228376	6.41e-05	0.00100654	0.00997219	0.00406252	0	0.00275825	0.000348068	1.23e-05	3.23e-05	9.08e-05	0.000241933	0.00036967	0	6.69e-05
k__Fungi;p__Ascomycota;c__Dothideomycetes;o__unidentified	0	0	0	0	0	0	0	0	8.57e-05	8.35e-05	0.00280398	0	0	8.35e-05	0.000657394	5.76e-05	0	0	0	0	0	0	0	0.00010929	0	0	0	0	0	0	0	0	0	0	0	0.00102521	0	0	0	0	0.000660425	0	0.000392542	0.000959424	0.000856342	0.000241933	0.000239198	0.0321201	0.0146096
k__Fungi;p__Ascomycota;c__Eurotiomycetes;o__unidentified	0	0	0	0	0	0	0	0	0	0	8.5e-05	0	0	2.09e-05	0	0	0	0	0	0	0	0	0	0	0.000128469	0	0	5.09e-05	0.00867723	0	0	0	0	0	0	0	0	0	0	0	0	0	1.23e-05	0	0	0	0	0.00149642	0.000955502
k__Fungi;p__Ascomycota;c__Taphrinomycetes;o__Taphrinales	0	0	0	6.02e-05	7.97e-05	0	0	0	0.00445609	0.00531985	0.00424845	0.00407099	0.00251001	0.00196226	0.000415196	0.00217363	0.00122985	0.00226458	0	0	0	0	0	0	0	0	0.000196696	0	0	6.66e-05	0	0.000205931	0	0	0	3.2e-05	5.59e-05	0	5.64e-05	0	0	0	0.00352061	0.00611229	0.00407411	0.00199307	0.00344663	0.00176743	0.000898172
k__Fungi;p__Basidiomycota;c__Tremellomycetes;o__Filobasidiales	0	0	0	0	0	0	0	0	0.00127317	0.00128821	0.00280398	0.0049972	0.00176276	0.00106463	0.00192028	0.0011372	0.00137743	0.00126129	0	0	0	0	0	0	0	0.00862708	0	0	0	6.66e-05	0	0	0	0	0	0	0	0	0	0	0	0	0.000134936	0.00243629	0.00151806	0.00134791	0.00225064	0.000919063	0.000621076
k__Fungi;p__Basidiomycota;c__Tremellomycetes;o__unidentified	0	0	0	0	0	0	0	0.000490116	0.00129765	0.000811098	0.00441839	0.00142162	0.00172444	0	0	0.000273503	0.000803503	0.000687975	0	0	5.8e-05	0	0	0.0095082	0	0	0	0	0	0	0	0	8.98e-05	0	0	0	0	0	0	0	0	0	0.000466143	0.00219913	0.000103799	0.000264974	0.000217453	0.00144929	0.00106061
k__Fungi;p__Basidiomycota;c__Exobasidiomycetes;o__Exobasidiales	0	0	0	0	0.00055768	0.00160082	0	0.0129881	0	2.39e-05	0	0.00211089	0	0.00123163	3.46e-05	0	0.000114786	0.000229325	0	0	0.000695773	0.00694444	0	0	0	0	0	0.000712142	0	0.00459632	0.00387866	0	0	0	0	0	0	0	0	0	0	0	7.36e-05	0.00127205	0.000155699	0.000241933	0	0	0
k__Fungi;p__Ascomycota;c__Dothideomycetes;o__Botryosphaeriales	0	0	0	0	0	0	0	0	0	0.000584467	0.00195429	0	0	0.000292251	0	7.2e-05	3.28e-05	0.000831303	0	0	0	0	0	0	0	0	0	0.00183122	0.00109993	0	0	0	0	0	0	0.00173005	0	6.78e-05	0	0	0	0	0.000282139	6.47e-05	0	0.000725798	0.000935047	0.00115472	0.00185367
k__Fungi;p__Ascomycota;c__Lecanoromycetes;o__unidentified	0	0	0	0	0	0	0	0	0	0	0	0	0	0	0	0	0	0	0	0	0	0	0	0	0	0	0.035061	0	0	0	0	0	0	0	0	0	0	0	0	0	0	0	0	0	0	0	0	0	0
k__Fungi;p__Ascomycota;c__Leotiomycetes;o__Thelebolales	0	0	0	0	0.0015137	0	0	0	0	0.000178919	0	0.000861586	0	0	0	0	0	0	0	0	0	0	0	0	0	0	0	0	0	0	0	0	0	0	0	0	0	0	0	4.04e-05	0	0	0.00383955	0.00175715	0	0.000138247	0	0.000235657	0
k__Fungi;p__Ascomycota;c__Lecanoromycetes;o__Caliciales	0	0	0	0	0	0	0	0	0	0	0	0	0	0	0	0	1.64e-05	0	0	0	0	0	0	0	0	0	0	0	0	0	0	0	0	0	0	0	0	0	0	0	0	0	4.91e-05	0	0	0	1.09e-05	4.71e-05	0
k__Fungi;p__Ascomycota;c__Lecanoromycetes;o__Ostropales	0	0	0	0.000120337	0	0	0	0	0.00042847	0.0012405	0	0	1.92e-05	2.09e-05	0.00221438	0.0008493	0.00057393	0.00131862	9.23e-05	7.83e-05	0	0	0	0	0.000128469	0	0	0	0	0	0	0	0	0	0	0	0	0	0	0	0	0	9.81e-05	0.000549782	0.000895267	0.000115206	5.44e-05	1.18e-05	9.56e-06
k__Fungi;p__Basidiomycota;c__Cystobasidiomycetes;o__unidentified	0	0	0	0	0	0	0	0	0.000905908	0.000906521	0	0.00062465	0	0	0	0	0	0	0	0	0	0	0	0	0	0	0	0	0	0	0	0	0	0	0.000131251	0	0	0	0	0	0	0	0.00429343	0.000679143	0.000129749	0.00018433	0	0.00311068	0.00271363
k__Fungi;p__Basidiomycota;c__Wallemiomycetes;o__Wallemiales	0	0	0	0	0	0	0	0	0	0	0	0	0	0	0	0	0	0	0	0	0	0	0	0	0	0	0	0	0	0	0	0	0	0	0.00643129	0.00269119	0.00810826	0.00566447	0	0	0	0	0	0	6.49e-05	3.46e-05	2.17e-05	0	0
k__Fungi;p__Ascomycota;c__Sordariomycetes;o__Diaporthales	0	0	0	0	0	0	7.73e-05	0	0	0	0	0	0	0.000271376	0.00148779	0	4.92e-05	0.00128995	0	0	0	0	0	0	0	0	0	0	0	0	0.010594	0	0	0	0	0	0	0	0	0	0	0	0.000171737	0.000129361	2.59e-05	0	0.000250071	0.000671623	0.000649742
k__Fungi;p__Basidiomycota;c__unidentified;o__unidentified	0	0	0	0	0	0	0	0	0.00159146	0.00073953	0	0	0	0	0	0	0	0	0	0	0	0	0	0	0	0	0	0	0	0	0	0	0	0	0	0	0	0	0	0	0	0	0.000220805	0.000571342	0.000259498	2.3e-05	5.44e-05	0.00225053	0.00178679
k__Fungi;p__Basidiomycota;c__Spiculogloeomycetes;o__Spiculogloeales	0	0	0	0	0	0	0	0	0	0	0	0	0	0	0	0	0	0	0	0	0	0	0	0	0	0	0	0	0	0	0	0	0	0	0	0	0	0	0	0	0	0	0	0	0	0	0	0	0
k__Fungi;p__Ascomycota;c__Sordariomycetes;o__Xylariales	0	0	0	0	0	0	0	0	0	1.19e-05	0	0	0	0	0	0	0	0	0	0	0	0	0	0	0	0	0	0	0	0	0	0	0	0	0.00708754	0	0	0	0	0	0	0	0	8.62e-05	0.000155699	0.000311056	9.79e-05	0	0
k__Fungi;p__Ascomycota;c__Leotiomycetes;o__Erysiphales	0	0	0	0	0	0	0	0	0	0	0	0	0	0.00131513	0.00128019	0.000575796	0.000344358	8.6e-05	0	0	0	0	0	0	0	0	0	0	0	0	0	0	0	0	0	0	0	0	0	0	0	0	0.000147203	0.00011858	0.000518995	0.000852525	0.000130472	0	0
k__Fungi;p__Basidiomycota;c__Microbotryomycetes;o__Microbotryomycetes_ord_Incertae_sedis	0	0	0	0	0	0	0	0	3.67e-05	3.58e-05	0	0	0	0	0	0	0	0	0	0	0	0	0	0	0	0	0	0	0	0	0	0	0	0	0	0	0	0	0	0	0	0	0	6.47e-05	0	0	0	2.36e-05	4.78e-05
k__Fungi;p__Basidiomycota;c__Agaricomycetes;o__Agaricales	0	0	0	0	0	0	0	0	0	0.000190847	0	0.00284323	0	0	0.000518995	0	0	0.000802637	0	0	0	0	0	0	0	0	0	0	0	0	0	0	0	0	0	0	0	0	0	0	0	0	0	0	0.000415196	0	0.000119599	0	0
k__Fungi;p__Basidiomycota;c__Ustilaginomycetes;o__Ustilaginales	0	0	0	0	0	0	0	0	0	0	0	0	0	0	0.000121099	4.32e-05	0	8.6e-05	0	0	0	0	0	0	0	0	0	0	0	0	0	0	0	0	0	0	0.00357882	0	0	0	0	0	3.68e-05	0.000140141	6.49e-05	2.3e-05	0.000108726	2.36e-05	0
k__Fungi;p__Basidiomycota;c__Exobasidiomycetes;o__Entylomatales	0	0	0	0	0	0	0	0	0.00220356	0.00147906	0	0	0	0	0	2.88e-05	3.28e-05	0	0	0	0	0	0	0	0	0	0	0	0	0	0	0	0	0	0	0	0	0	0	0	0	0	9.81e-05	7.55e-05	3.89e-05	0	0	0	0
k__Fungi;p__Ascomycota;c__Pezizomycetes;o__Pezizales	0	0.00250417	0	0	0	0	0	0	0	0	0	0	0	0.000229626	0	0	0	0	0	0	0	0	0	0	0	0	0	0	0	0	0	0	0	0	0	0	0	0	0	0	0	0	0	0	0.000155699	0	0.000271816	0	0
k__Fungi;p__Mucoromycota;c__Mucoromycetes;o__Mucorales	0	0	0	0	0	0	0	0	0	0	0	0	0	0	0.00100339	0	0	0	0.00230712	0	0	0	0	0	0	0	0	0	0	0	0	0	0	0	0	0	0	0	0	0	0	0	0	0	0	0	0	0	0
k__Fungi;p__Basidiomycota;c__Tremellomycetes;o__Cystofilobasidiales	0	0.00166945	0	0	0	0	0	0	8.57e-05	0.000166991	0	0	1.92e-05	0	3.46e-05	1.44e-05	1.64e-05	5.73e-05	0	0	0	0	0	0	0	0	0	0	0	0	0	0	0	0	0	0	0	0	0	0	0	0	8.59e-05	5.39e-05	0	2.3e-05	4.35e-05	0.000306354	9.56e-06
k__Fungi;p__Basidiomycota;c__Cystobasidiomycetes;o__Cystobasidiales	0	0	0	0	0	0	0	0	0.000159146	2.39e-05	0	0	0	0.000814128	0	0	3.28e-05	0	0	0	0	0	0	0	0	0	0	0	0	0	0	0	0	0	0.000131251	0	0	0	0	0	0	0	0.00015947	0.00011858	0.000155699	0.000115206	6.52e-05	0	3.82e-05
k__Fungi;p__Ascomycota;c__Sordariomycetes;o__Glomerellales	0	0	0	0	0	0	0	0	4.9e-05	0.000178919	0	0	0	0.000354876	0	0	0	0	0	0	0	0	0	0	0	0	0	0	0	0	0	0	0	0	0	0	0	0	0	0	0	0	0	0	0	0	0	0	0
k__Fungi;p__Ascomycota;c__Dothideomycetes;o__Hysteriales	0	0	0	0	0	0	0	0	0	0	0	0	0	0	0	0	0	0	0	0	0	0	0	0	0	0	0	0	0	0	0	0	0	0	0	0	0	0	0	0	0	0	0.000122669	0	0	0	0	0.00016496	0
k__Fungi;p__Ascomycota;c__Lecanoromycetes;o__Lecideales	0	0	0	0	0	0	0	0	0	0	0	0	0	0	0	0	0	0	0	0	0	0	0	0	0	0	0	0	0	0	0	0	0	0	0	0	0	0	0	0	0	0	0	0	0	0	0	0	0
k__Fungi;p__Ascomycota;c__Dothideomycetes;o__Patellariales	0	0	0	0	0	0	0	0	0	0	0	0	0	0	0	0	0	0	0	0	0	0	0	0	0	0	0	0	0	0	0	0	0	0	0	0	0	0	0	0	0	0	0	0	0	0	0	0	0
k__Fungi;p__Basidiomycota;c__Agaricostilbomycetes;o__Agaricostilbales	0	0	0	6.02e-05	0	0	0	0	0	0	0	0	0	0	0	8.64e-05	3.28e-05	5.73e-05	0	0	0	0	0	0	0	0	0	0	0	0	0	0	0	0	0	0	0	0	0	0	0	0	0	0	0	0	0	0.000341703	0.000105105
k__Fungi;p__Ascomycota;c__Lecanoromycetes;o__Lecanoromycetes_ord_Incertae_sedis	0	0	0	0	0	0	0	0	0.000477438	0.000190847	0	0	0	0	0	0.000172739	1.64e-05	0	0	0	0	0	0	0	0	0	0	0	0	0	0	0	0	0	0	0	0	0	0	0	0	0	0	0	0	0	0	0	0
k__Fungi;p__Basidiomycota;c__Agaricomycetes;o__Russulales	0	0	0	6.02e-05	0	0	0	0	4.9e-05	2.39e-05	0	0	0	0	0	0	0	0	0	0	0	0	0	0	0	0	4.92e-05	0	0	0	0	0	0	0	0	0	0	0	0	0	0	0	0.000147203	0.000161701	2.59e-05	8.06e-05	0.000184835	0	0
k__Fungi;p__Ascomycota;c__Orbiliomycetes;o__Orbiliales	0	0	0	0	0	0	0	0	0	0	0	0	0	0	0	0	0	0	0	0	0	0	0	0	0	0	0	0.000152602	0	0	0.000578905	0	0	0	0	0	0	0	0	0	0	0	0	0	0	0	0	0	0
k__Fungi;p__Blastocladiomycota;c__Blastocladiomycetes;o__Blastocladiales	0	0	0	0	0	0	0	0	0	0	0	0	0	0	0	0	0	0	0	0	0	0	0	0	0	0	0	0	0	0	0	0	0	0	0	0	0	0	0	0.000322945	0	0	0	0	0	0	0	0	0
k__Fungi;p__Ascomycota;c__Sordariomycetes;o__Sordariales	0	0	0	0	0	0	0	0	0	0	0	0	0	0	0	0	0.00032796	0	0	0	0	0	0	0	0	0	0	0	0	0	0	0	0	0	0	0	0	0	0	0	0	0	0	0	0	0	0	0	0
k__Fungi;p__Ascomycota;c__Eurotiomycetes;o__Pyrenulales	0	0	0	0	0	0	0	0	0	0	0	0	0	0	0	0	0	0	0	0	0	0	0	0	0	0	0	0	0	0	0	0	0	0	0	0	0	0	0	0	0	0	0	0.000194041	0	0	0	0	0
k__Fungi;p__Basidiomycota;c__Pucciniomycetes;o__Pucciniales	0	0	0	0	0	0	0	0	6.12e-05	0.000119279	0	0	0	0	0	0	0	0	0	0	0	0	0	0	0	0	0	0	0	0	0	0	0	0	0	0	0	0	0	0	0	0	0	0	0	0	0	0	0
k__Fungi;p__Ascomycota;c__Sordariomycetes;o__unidentified	0	0	0	0	0	0	0	0	0	0	0	0	0	0	0	0	0	0	0	0	0	0	0	0	0	0	0	0	0	0	0	0	0	0	0	0	0	0	0	0	0	0	0	0.00011858	0	5.76e-05	0	0	0
k__Fungi;p__Basidiomycota;c__Exobasidiomycetes;o__Golubeviales	0	0	0	0	0	0	0	0	0	0	0	0	0	0	0	0	0	0	0	0	0	0	0	0	0	0	0	0	0	0	0	0	0	0	0	0	0	0	0	0	0	0	0	8.62e-05	0	8.06e-05	0	0	0
# Constructed from biom file
Family	Endo-CIL-2	Endo-CIL-3	Endo-CIL-4	Endo-CIL-5	Endo-CHL-1	Endo-CHL-2	Endo-CHL-3	Endo-CHL-5	CIL-1	CIL-2	CIL-3	CIL-4	CIL-5	CHL-1	CHL-2	CHL-3	CHL-4	CHL-5	Endo-CIB-1	Endo-CIB-2	Endo-CIB-3	Endo-CIB-4	Endo-CIB-5	Endo-CHB-2	Endo-CHB-3	Endo-CHB-4	CIB-1	CIB-2	CIB-3	CIB-4	CIB-5	CHB-1	CHB-2	CHB-3	Endo-LIL-1	Endo-LIL-2	Endo-LIL-3	Endo-LIL-4	Endo-LIL-5	Endo-LHL-2	Endo-LHL-3	Endo-LHL-4	LIL-1	LIL-2	LIL-3	LIL-4	LIL-5	LHL-2	LHL-3
k__Fungi;p__Ascomycota;c__Sordariomycetes;o__Hypocreales;f__Hypocreales_fam_Incertae_sedis	0.94841	0.74207	0.773825	0.911793	0.593451	0.923739	0.921042	0.890704	0.00586392	0.00570154	0.0857337	0.123508	0.051369	0.0447979	0.0343575	0.00382905	0.00505059	0.0412212	0.679679	0.567303	0.804198	0.67004	0.777646	0.774317	0.922919	0.946861	0.332366	0.358767	0.164664	0.550626	0.377388	0.779654	0.921451	0.592325	0.703373	0.698523	0.692781	0.849501	0.435028	0.910019	0.832485	0.922468	0.00164377	0.00539002	0.00367189	0.00345618	0.00889382	0.00513733	0.00355447
k__Fungi;p__Ascomycota;c__Dothideomycetes;o__Dothideales;f__Aureobasidiaceae	0.00140601	0.0143294	0.0224465	0.00318893	0.0307521	0.0244347	0.0181734	0.00359418	0.320287	0.317127	0.271306	0.176711	0.250982	0.132244	0.254688	0.273043	0.296788	0.191601	0.000276855	0.000313038	0.00434858	0.000198413	0.0155648	0.13082	0.000385406	0.000211707	0.0119493	0.00681622	0.0188618	0.00253131	0.0270927	0.0393328	8.98e-05	0.00620162	0.0338627	0.0122385	0.000503271	0.00115325	0.125317	0.00488455	7.77e-05	0.000435085	0.552637	0.331874	0.278402	0.203684	0.128667	0.0536356	0.0145714
k__Fungi;p__Ascomycota;c__Dothideomycetes;o__Capnodiales;f__Teratosphaeriaceae	0.00021631	0.0281024	5.52e-05	0.00246691	0.0329828	6.67e-05	0.001856	8.17e-05	0.234349	0.211422	0.0534455	0.0767673	0.0639574	0.255281	0.143987	0.258648	0.233508	0.190483	9.23e-05	7.83e-05	0.0134516	0.0530754	0.000296472	0.00010929	0.000128469	0.000370488	0.00417978	5.09e-05	0.0436306	6.66e-05	0.00260507	0.0325371	0.0234301	0.00270447	0.00406878	9.61e-05	0.000503271	0	0.000112848	0.0425884	0.00683734	0.0106161	0.0444308	0.0426027	0.0233159	0.0310135	0.0378911	0.181668	0.0909447
k__Fungi;p__unidentified;c__unidentified;o__unidentified;f__unidentified	0.000108155	0	0.000165453	0.000541516	0.00135437	0.00213442	0.00123734	8.17e-05	0.0252675	0.0245357	0.0293993	0.0174256	0.0257132	0.0714763	0.0536468	0.054787	0.0597052	0.0973771	0.0787191	0.0804508	0.000173943	0.0360119	0.142455	0.0314754	0.00154162	0.00714512	0.0529603	0.191108	0.086202	0.06668	0.0471228	0.0533361	0.0162485	0.00638814	0.000525003	0.000544645	0.000111838	0.00230649	0.00299046	0.0136444	0	0.0393317	0.0155545	0.0315424	0.0171528	0.0204952	0.0195381	0.0478973	0.0162244
k__Fungi;p__Ascomycota;c__Dothideomycetes;o__Capnodiales;f__unidentified	0.0055159	0.00431274	0.0565299	0.018231	0.00948056	0.019321	0.00371201	0.000245058	0.0529466	0.0726171	0.0461382	0.0139792	0.0567339	0.143328	0.245658	0.122054	0.123149	0.141579	0.0250092	0.000391298	0.0131037	0.000198413	0.00993181	0.00262295	0.000385406	5.29e-05	0.0266522	0.0433389	0.0276205	0.0460298	0.0250666	0.0471582	0.02545	0.00461624	0.0654942	0.0349854	0.00397025	0.00559663	0.15652	0.0018973	0.0152675	8.7e-05	0.0477061	0.142555	0.159565	0.0633403	0.0680736	0.0472257	0.023448
k__Fungi;p__Ascomycota;c__Lecanoromycetes;o__Lecanorales;f__Lecanoraceae	0.000540774	0	0	6.02e-05	7.97e-05	4.45e-05	7.73e-05	8.17e-05	3.67e-05	2.39e-05	8.5e-05	6.46e-05	3.83e-05	4.18e-05	0.000242198	0	8.2e-05	5.73e-05	0.00018457	0.00203475	5.8e-05	0	0.000148236	0.000327869	0.00578109	0.000158781	0.00988395	0.0029503	0.00435899	6.66e-05	0.0929142	0.000411862	0.000134656	9.33e-05	0.000262502	3.2e-05	5.59e-05	0.000135676	0	0	7.77e-05	8.7e-05	0.000134936	0.000323401	7.78e-05	0.00018433	6.52e-05	0.00110759	0.000296206
k__Fungi;p__Basidiomycota;c__Agaricomycetes;o__Polyporales;f__Coriolaceae	0.000108155	0.069143	0	0.000180505	0.000318674	2.22e-05	0.000154667	0.000163372	0.000648826	0.000942305	0.000169938	0.000107698	0.000383208	2.09e-05	0.00145319	4.32e-05	0.000557532	0.00329655	0.00018457	0	0.000115962	9.92e-05	0	0.00010929	0.000899281	0	0.0228167	0.0382522	0	6.66e-05	0	0.000823723	4.49e-05	4.66e-05	0.000131251	3.2e-05	0.000111838	0.000101757	0	0.0247053	0.0393924	0.0111382	0.00126349	2.16e-05	2.59e-05	1.15e-05	0.00120686	0.15921	0.503311
k__Fungi;p__Ascomycota;c__Dothideomycetes;o__Pleosporales;f__Pleosporaceae	0.0011897	0.00890373	0.00523936	0.0341155	0.0228649	0.00113391	0.00293867	0.0173991	0.0297481	0.035736	0.0610077	0.0524491	0.0426319	0.0557365	0.0675559	0.0585585	0.054835	0.0759639	0.00775194	0.000156519	0.000173943	0.0267857	0.0259413	0.00010929	0.000128469	0.000158781	0.000147522	0.0116486	8.15e-05	0	0.000115781	0.000205931	0	0.335214	0.0103688	0.00422901	0.00201308	0.00736042	0.0724482	0.000363313	0.0564858	0.00522102	0.0134078	0.0259907	0.0284928	0.0243661	0.0335856	0.0479327	0.011466
k__Fungi;p__Ascomycota;c__unidentified;o__unidentified;f__unidentified	0	0	0	6.02e-05	0.00732951	2.22e-05	0	0	0.0132336	0.0129895	0.0252358	0.0137854	0.0469621	0.00118988	0.00103799	0.0036851	0.00175459	0.00389852	9.23e-05	0	0	0	0.000148236	0.00010929	0.0136177	5.29e-05	0.130557	0.0223307	0.0228949	0.0199174	0.139227	0.0158567	4.49e-05	0.000606174	0.00157501	0.000128152	0.000615109	0.00685164	0.0327823	0	3.88e-05	0	0.0299926	0.0447803	0.0399886	0.186415	0.0573205	0.0561571	0.0177341
k__Fungi;p__Basidiomycota;c__Cystobasidiomycetes;o__Cystobasidiomycetes_ord_Incertae_sedis;f__Symmetrosporaceae	0.0182782	0.000278242	0.0267483	0.00168472	0.000478011	0.00242346	0.000773335	0.00530959	0.0713831	0.0703031	0.133401	0.183432	0.123048	0.051812	0.0322469	0.0550461	0.0552121	0.0374946	0.00018457	0	5.8e-05	0	0.000296472	0.000218579	0.000256937	0.000105854	0.0139654	0.00116995	0.0255428	0.00486278	0.00677319	0.000205931	0	9.33e-05	0.0549941	0.00233877	5.59e-05	0.00247609	0.00925351	4.04e-05	0	0.000261051	0.0433759	0.0350028	0.0228228	0.0725683	0.109259	0.0125016	0.0134439
k__Fungi;p__Basidiomycota;c__Cystobasidiomycetes;o__Erythrobasidiales;f__Erythrobasidiaceae	0	0.000417362	0.000165453	0.000120337	0	2.22e-05	0.000386668	0.000163372	0.0553338	0.0485466	0.0229416	0.0425839	0.0625778	0.00947729	0.00252578	0.00578675	0.00893692	0.009173	0.000276855	0.0217561	5.8e-05	9.92e-05	0	0.00010929	0.000128469	0	0.000245869	0.0423216	0.010266	0.000932587	0.00434178	0.000411862	0.007047	0.000233144	0.00367502	0.00237081	0.000223676	3.39e-05	0	4.04e-05	3.88e-05	0	0.111531	0.0716118	0.0610468	0.0908169	0.135712	0.0740553	0.172908
k__Fungi;p__Ascomycota;c__Eurotiomycetes;o__Phaeomoniellales;f__Phaeomoniellaceae	0	0	0.000110302	0	0	2.22e-05	0.000464001	8.17e-05	0.000257082	0.00073953	0	0	0	0.000250501	0.000518995	0.000359873	0.000311562	0	0.085825	0.198153	0.00817534	0.0494048	0	0	0	0	0.184697	0.10499	0.0763433	0.142952	0.151615	0	0	0	0	0.000480569	0.0154896	0	0	0	7.77e-05	0.000174034	0.000122669	0.00011858	0.000778493	4.61e-05	0.000902429	0	0.000200655
k__Fungi;p__Ascomycota;c__Dothideomycetes;o__Capnodiales;f__Mycosphaerellaceae	0	0.0326934	0.00286786	0.000120337	0.224665	2.22e-05	7.73e-05	0	0.0422594	0.0349726	0.105192	0.164326	0.138089	0.00649215	0.00456716	0.00646331	0.00747749	0.00303856	9.23e-05	0	0.000231924	0	0	0.00010929	0	0	4.92e-05	0	0	6.66e-05	0	0.000205931	8.98e-05	0.00456962	0.00144376	0	0.00106246	0	5.64e-05	8.07e-05	0.000349637	0	0.0307287	0.0213014	0.0154271	0.0223269	0.0221693	0.034076	0.0110743
k__Fungi;p__Ascomycota;c__Dothideomycetes;o__Capnodiales;f__Cladosporiaceae	0	0	0	6.02e-05	0.000318674	4.45e-05	7.73e-05	0	0.00841025	0.00719253	0.00722236	0.00594495	0.00540323	0.0314796	0.00906512	0.00804675	0.00626404	0.009001	0	7.83e-05	5.8e-05	0	0	0	0.000128469	0.0241346	0.0374213	0	0	6.66e-05	5.79e-05	0.000617792	4.49e-05	4.66e-05	0.0523691	0.00804152	0.0035229	0.000271352	0.0901089	4.04e-05	0	0	0.0288273	0.0715256	0.0921995	0.125413	0.210875	0.0316488	0.00689873
k__Fungi;p__Basidiomycota;c__Malasseziomycetes;o__Malasseziales;f__Malasseziaceae	0.0179537	0.0073734	0	6.02e-05	0.0012747	0	0	0	1.22e-05	2.39e-05	0.0011046	0.000689269	0.00132207	0	0.000242198	0	1.64e-05	0	0.0784422	0.032556	0.0376297	0.060119	0.0166024	0.049071	0.0310894	0	0.0140146	0	0.402901	0	0.00173671	0	0	0.00223818	0.00157501	0.00413289	0.0140357	0.00210298	0.0142188	0.000645891	0.00877977	0.00495997	3.68e-05	0	1.3e-05	0	2.17e-05	1.18e-05	9.56e-06
k__Fungi;p__Ascomycota;c__Lecanoromycetes;o__Lecanorales;f__Ramalinaceae	0	0.000278242	0	0	0	0	0	0	0	0	0	0	1.92e-05	0	1.73e-05	0	0	0	9.23e-05	0	0.000115962	0	0	0	0	5.29e-05	0.00201613	5.09e-05	0	0	0	0	0	0	0	3.2e-05	0	0	5.64e-05	0	0	0	7.36e-05	1.08e-05	0.000181648	0	4.35e-05	0	9.56e-06
k__Fungi;p__Ascomycota;c__Eurotiomycetes;o__Chaetothyriales;f__Herpotrichiellaceae	0	0.028798	0.00617692	0	0.0105959	0	0.00201067	0.00343081	0.00893666	0.0166752	0.00297392	0.00432947	0.000459849	0.00363226	0.00254308	0.000719745	0.000705115	0.00194926	0.00129199	0	0.0237143	0	0	0	0.000899281	0.00804488	0.0270948	0.0704003	0.00236281	0.0482281	0.0219984	0	0	0.00727408	0.000131251	0.00262711	0	3.39e-05	0.00225695	0.000161473	0	8.7e-05	0.00123896	0.00108878	0.000674694	0.000103685	0.000293561	0.00822444	0.00666941
k__Fungi;p__Ascomycota;c__Dothideomycetes;o__Venturiales;f__unidentified	0.00173048	0	0.00689389	6.02e-05	7.97e-05	0	0	0.0203398	0.00293808	0.00163412	0.000169938	0.0037479	0.00427277	0	1.73e-05	0.00109401	0.00183658	0.0100903	0	0	5.8e-05	0	0	0	0.000128469	0	0.00172109	0.000915611	0	0	0	0	0	0	0.000787505	0.188832	0.232455	3.39e-05	0.00293404	0	0.0302242	0.00443787	0.0165972	0.029063	0.0577512	0.0161519	0.0120795	0.00016496	0.0252157
k__Fungi;p__Ascomycota;c__Eurotiomycetes;o__Chaetothyriales;f__unidentified	0.000108155	0	0	6.02e-05	0	4.45e-05	0	0	0.00024484	0.00028627	0	4.31e-05	1.92e-05	0.00167001	0.00174728	0.000100764	0.000114786	0.00444317	0	0.0341211	0.0457471	9.92e-05	0	0	0.000385406	0	0	0.0364718	0.0148287	0.0228484	5.79e-05	0.000205931	4.49e-05	0.0187914	0	3.2e-05	5.59e-05	0	5.64e-05	4.04e-05	0	0	0.000147203	0.000140141	0	5.76e-05	4.35e-05	0.00341703	0.000917282
k__Fungi;p__Ascomycota;c__Dothideomycetes;o__Capnodiales;f__Neodevriesiaceae	0	0	5.52e-05	0.000180505	0.025972	0.00133402	7.73e-05	8.17e-05	0.00603531	0.00667963	0.0084969	0	0.00128375	0.0402472	0.0125078	0.0236077	0.0218258	0.0317615	0	0	0.000115962	9.92e-05	0.0016306	0	0	5.29e-05	0.0166208	0.0245689	0.0336905	0.0223821	0.0146463	0.00453048	0	0	0.00105001	3.2e-05	0	0	0.00304689	0	3.88e-05	0	0.0172964	0.0203204	0.00640959	0.011175	0.0131668	0.072877	0.0144759
k__Fungi;p__Basidiomycota;c__Tremellomycetes;o__Tremellales;f__Bulleribasidiaceae	0	0.00417362	0	6.02e-05	0.0125876	2.22e-05	7.73e-05	0	0.00723502	0.008934	0.000254907	0.00372636	0.00201184	0.0106672	0.00967061	0.00755733	0.0131184	0.00794038	0	0	5.8e-05	0	0	0.00010929	0.000128469	0	0	0	0	0	0.00156304	0.000205931	4.49e-05	0.000512916	0.000525003	3.2e-05	0.00492087	0.00115325	0.00739153	4.04e-05	3.88e-05	0	0.00105496	0.0318335	0.131656	0.0524879	0.0603214	0.00268649	0.00122304
k__Fungi;p__Basidiomycota;c__Microbotryomycetes;o__Sporidiobolales;f__Sporidiobolaceae	0.000108155	0.000139121	0	0.00120337	0.00167304	0.000111168	0	0.0117628	0.012695	0.00794399	0.0306738	0.0390945	0.0257707	0.0253424	0.0547886	0.0295384	0.0303363	0.0362047	9.23e-05	7.83e-05	0.000173943	0	0	0	0	5.29e-05	0	0	0	0	0	0.00288303	0	0.0152942	0	0.000256303	0	0.00888678	0	0	0	0	0.00107949	0.00299685	0.00281555	0.00496538	0.00668667	0.00186169	0.00108927
k__Fungi;p__Ascomycota;c__Dothideomycetes;o__Pleosporales;f__unidentified	0.000108155	0.000556483	5.52e-05	0.0191937	0.00254939	2.22e-05	0	0.00996569	0.00542321	0.00801555	0.000679752	0	0.00228009	0.04294	0.0242371	0.0267745	0.0215306	0.03652	0.0137505	0	5.8e-05	0	0.000148236	0.00010929	0	0	0	0	4.07e-05	0	0	0	0.000538624	4.66e-05	0	0.0342486	0.00777275	0.00529136	0.00107205	0	0.00547764	0	0.000196271	0.0177763	0.0101593	0.0096197	0.0224303	0.00238014	0.000257986
k__Fungi;p__Basidiomycota;c__Tremellomycetes;o__Tremellales;f__Tremellaceae	0	0	0	0.000180505	7.97e-05	2.22e-05	7.73e-05	0	0.00411331	0.00597588	0.00195429	0.0112868	0.0110172	0.00338176	0.000674694	0.00372828	0.00313202	0.00194926	9.23e-05	0	0	0	0	0	0	0	0.0013277	0	0.037194	0.0230482	0.0018525	0.00288303	0.000314197	0	0	0	5.59e-05	0.0847636	0	0.000242209	0	0	0.00143523	0.00318011	0.00215383	0.000933169	0.00264205	0.01606	0.00832242
k__Fungi;p__Ascomycota;c__Dothideomycetes;o__Myriangiales;f__Elsinoaceae	0	0	0	0	0	0	0	0	0.0140538	0.0136932	0.0291444	0.0108775	0.0235864	0	0	0	0	0.000859968	0	0	0	0	0	0	0	0	0.0184894	0.0085457	0	0.0201839	0.00104203	0	0	0	0.000131251	0	0.000111838	0.000746218	0.00287762	0	0	0	0.00532385	0.0218835	0.0139091	0.00471193	0.00237024	0.0147286	0.00317227
k__Fungi;p__Ascomycota;c__Arthoniomycetes;o__Lichenostigmatales;f__Phaeococcomycetaceae	0.000108155	0	0	6.02e-05	0	0	0	0	0.0499841	0.0543435	0.019203	0.0258045	0.036079	2.09e-05	0	0.000834905	0.000688717	0	0	0	0	0	0	0.00010929	0	0	9.83e-05	0	0	6.66e-05	0	0	0	0	0	0	5.59e-05	0.00122108	0	0	0	0	0.00403582	0.00151999	0.00105097	0.000172809	0	0.0120303	0.00905816
k__Fungi;p__Basidiomycota;c__Exobasidiomycetes;o__Microstromatales;f__Quambalariaceae	0	0.000139121	0	0.000902527	0.00573614	0.000755942	0	0	0	0	0	2.15e-05	1.92e-05	0.0437542	0.0111238	0.0366782	0.0323533	0.0386126	0	0	5.8e-05	0	0	0	0	0	0	0	0	0	0	0	0	0.00172526	0	0	0	0	0.0270835	0	0	0	3.68e-05	0.000215601	0	0.00192394	0.000358797	0.00266293	0.000181545
k__Fungi;p__Ascomycota;c__Saccharomycetes;o__Saccharomycetales;f__unidentified	0	0.00194769	0.000275756	0.00144404	0.00820586	0.00240123	0.00154667	0.00122529	3.67e-05	1.19e-05	0.000509814	0	0	0.00177438	0.000674694	4.32e-05	4.92e-05	0.000429984	0.0143042	0.0621381	0.00179741	0.022123	0.00770827	0	0	0	0.0220299	0	0.00142584	0.0184519	0.000752576	0.000205931	0	0	0	0	0	3.39e-05	0	0	0	0	0	1.08e-05	0	0	0	0	0
k__Fungi;p__Ascomycota;c__Lecanoromycetes;o__Teloschistales;f__Teloschistaceae	0	0	5.52e-05	0	0	0	0	0	0	0	8.5e-05	2.15e-05	1.92e-05	2.09e-05	0	4.32e-05	0	0	0	7.83e-05	0	0	0	0.000327869	0.00102775	0	0	0	0	0	0	0	4.49e-05	0	0	3.2e-05	0.000223676	3.39e-05	5.64e-05	0	7.77e-05	8.7e-05	1.23e-05	9.7e-05	0.000518995	0	1.09e-05	4.71e-05	9.56e-06
k__Fungi;p__Basidiomycota;c__Tremellomycetes;o__Tremellales;f__unidentified	0	0	0	0	0	0	0	0	0.000514164	0.00232594	0	0.000301555	0.000459849	0	0.000138399	0.000259108	0.00131184	0.000114662	0	0	0	0	0	0.00010929	0.000128469	0	0	0	0	0	0	0	0	0	0	0	0	0	0	0	0	0	6.13e-05	1.08e-05	0.000402221	1.15e-05	0.000445778	0.00830692	0.00250342
k__Fungi;p__Ascomycota;c__Eurotiomycetes;o__Eurotiales;f__Aspergillaceae	0	0.00820813	0	0	0.000717017	0.000444672	0.00154667	0.0147035	8.57e-05	0	0	2.15e-05	9.58e-05	0.00162826	0.000847692	0	0	0.000487315	0.00018457	0	0	0.00962302	0	0	0	0.000899757	0.00590086	0.000712142	0.0102253	0	0	0.000205931	0	9.33e-05	0.0228376	6.41e-05	0.00100654	0.00997219	0.00406252	0	0.00275825	0.000348068	1.23e-05	3.23e-05	9.08e-05	0.000241933	0.00036967	0	6.69e-05
k__Fungi;p__Ascomycota;c__Dothideomycetes;o__Pleosporales;f__Lophiostomataceae	0	0	0	0	0	0	0.0361148	0	0.000685552	0.0017534	0	0	0	0	0	0	0.000360756	0	0	0	0.0220328	0	0	0	0	0	0.0013277	0.000661275	0	0	0.0104203	0	0	0	0	0	5.59e-05	0	0	0	0	0	7.36e-05	0.000409642	0.000713618	0	7.61e-05	0.029033	0.00662163
k__Fungi;p__Ascomycota;c__Lecanoromycetes;o__Lecanorales;f__Pilocarpaceae	0	0	0	0	0	0.0134069	0	0	0	0	0	0	0	0	0	0	0	2.87e-05	0	0	0	0	0	0	0	0	0	0	0	0	0	0	0	0	0	0	0	0	0	0	0	0	0	0	0.000921217	0	0	0	0.000267541
k__Fungi;p__Basidiomycota;c__Malasseziomycetes;o__Malasseziales;f__unidentified	0	0	0	0	7.97e-05	0	7.73e-05	0	2.45e-05	0	0	2.15e-05	0.000555651	0	0	0	0	0.000401319	0	0	0	0	0	0	0.0182425	0.00291098	0	0	0.00293315	0	0	0.0172982	0	0	0.0265127	0	0.000223676	0.00417204	0.00282119	0	0	0	0	8.62e-05	3.89e-05	0	0.000173962	0	0.00011466
k__Fungi;p__Ascomycota;c__Dothideomycetes;o__Pleosporales;f__Sporormiaceae	0	0	0.0883521	0	0	0	0	0	0.00116299	0.000166991	0	0	0	0	0	0.000547007	0.000213174	0	0	7.83e-05	0	0.00198413	0	0	0	0	0	0.00605321	0	0	0	0	0	0	0	3.2e-05	0	0	0	0	0	0	0	0	0	0	0	0	0
k__Fungi;p__Ascomycota;c__Leotiomycetes;o__Helotiales;f__unidentified	0	0	0	0	0	0	0	0	0.000171388	2.39e-05	0.00730733	0.00519106	0.00224177	0	0	0	0	0	0.00627538	0	0	0	0	0.00010929	0	0	0	0	0.00260724	0	0.0281348	0	0	0	0.000131251	0	0	0	0	0	0	0	0.002895	0.00653271	0.000376272	0.00147464	0.00250071	0.000542012	0.00015288
k__Fungi;p__Ascomycota;c__Dothideomycetes;o__Pleosporales;f__Phaeosphaeriaceae	0	0	0	0	0	0	0	0	0.00170164	0.00163412	0.00161441	0.00178779	0	0.00766116	0.00453256	0.00289338	0.00531296	0.00696574	0	0	0	0	0	0	0	0	0	0	0	0	0	0	0	0	0	0	0	0	0.00282119	0	0	0	0.000404809	0.00154155	0.00146616	0.00749991	0.00350099	0.00524337	6.69e-05
k__Fungi;p__Ascomycota;c__Lecanoromycetes;o__Lecanorales;f__Parmeliaceae	0	0	0	0	0	0	0	0	0	0	0	0	1.92e-05	0	0	0	0	0	0	0	0	0	0	0	0.000899281	0	0	0	0	0	0	0	0	0	0	0	0	0	0	4.04e-05	0	0	0.000257605	0.000129361	5.19e-05	9.22e-05	1.09e-05	0	0
k__Fungi;p__Ascomycota;c__Lecanoromycetes;o__Lecanorales;f__Catillariaceae	0	0	0	0	0	0	0	0	1.22e-05	0	0.00484323	0	0	0	0	0	0	0	0	0	0	0	0	0	0.000385406	0	0.0145063	0	0	0	0.022172	0	0	0	0	0	0	0	0	0	0	0	0	0	0	0	0	0	0
k__Fungi;p__Ascomycota;c__Dothideomycetes;o__Dothideales;f__Dothideales_fam_Incertae_sedis	0	0	0	0	0	0.00122285	0	0	0.00124868	0.00125243	0	0	0	0	0.000467096	0.00200089	0.000606726	8.6e-05	0	0	0	0	0	0	0	0	4.92e-05	0	0	0	0	0	0	0.000885946	0	0	0.00318739	0	0	4.04e-05	0	0	0.00190137	0.00660817	0.00934191	0.0264283	0.0160045	0.00309889	0.000640187
k__Fungi;p__Ascomycota;c__Dothideomycetes;o__unidentified;f__unidentified	0	0	0	0	0	0	0	0	8.57e-05	8.35e-05	0.00280398	0	0	8.35e-05	0.000657394	5.76e-05	0	0	0	0	0	0	0	0.00010929	0	0	0	0	0	0	0	0	0	0	0	0.00102521	0	0	0	0	0.000660425	0	0.000392542	0.000959424	0.000856342	0.000241933	0.000239198	0.0321201	0.0146096
k__Fungi;p__Ascomycota;c__Eurotiomycetes;o__unidentified;f__unidentified	0	0	0	0	0	0	0	0	0	0	8.5e-05	0	0	2.09e-05	0	0	0	0	0	0	0	0	0	0	0.000128469	0	0	5.09e-05	0.00867723	0	0	0	0	0	0	0	0	0	0	0	0	0	1.23e-05	0	0	0	0	0.00149642	0.000955502
k__Fungi;p__Ascomycota;c__Saccharomycetes;o__Saccharomycetales;f__Phaffomycetaceae	0.00281203	0.0363105	0	0	0.000717017	0.00384641	0	0.00285901	0	8.35e-05	0.00127454	0	0.000402368	0.000876754	0	4.32e-05	3.28e-05	0	0.00110742	0	0	0.0117063	0.000148236	0	0	0	0	5.09e-05	0.000285167	0	0.00272085	0	0	0	0	0	0	0	0	4.04e-05	0	0	0	0	1.3e-05	0	0	0	0
k__Fungi;p__Ascomycota;c__Dothideomycetes;o__Dothideales;f__Dothioraceae	0	0	0	0	0	0	7.73e-05	0	0	0	0	0	0.00302734	0	0	0	0	0	0	0	0	0	0	0	0	0	0	0	0	0	0	0	0	0	0.000131251	0	0	0	0	0	0	0	0.000110402	2.16e-05	0.000428171	6.91e-05	0	0	0
k__Fungi;p__Ascomycota;c__Saccharomycetes;o__Saccharomycetales;f__Pichiaceae	0.00129786	0.00765164	0.00998235	0.0034296	0.00334608	0.00111168	0	0.00424767	1.22e-05	0	0.00101963	0.000430793	1.92e-05	0.000104375	0.000207598	8.64e-05	6.56e-05	5.73e-05	0.00341454	0	0.00875515	0.0100198	0.00133412	0	0	0	0	0.000254336	0.00089624	0.000466294	0.00237351	0	0	0	0	0	0	0	0	0	0	0	0	0	0	0	0	0	0
k__Fungi;p__Ascomycota;c__Taphrinomycetes;o__Taphrinales;f__Taphrinaceae	0	0	0	6.02e-05	7.97e-05	0	0	0	0.00445609	0.00531985	0.00424845	0.00407099	0.00251001	0.00196226	0.000415196	0.00191452	0.00122985	0.00226458	0	0	0	0	0	0	0	0	0.000196696	0	0	6.66e-05	0	0.000205931	0	0	0	3.2e-05	5.59e-05	0	5.64e-05	0	0	0	0.00352061	0.00611229	0.00407411	0.0019585	0.00344663	0.00176743	0.000898172
k__Fungi;p__Basidiomycota;c__Exobasidiomycetes;o__Microstromatales;f__unidentified	0	0	0	6.02e-05	0	0	0	0	0.000905908	0.00128821	0.00866684	0.00232628	0.00645705	0.00296426	0.00335617	0.00421771	0.00431268	0.00518848	0	0	0.00730562	0	0	0	0	0	0	0	0	0	0	0	0	0	0.000131251	0	0	0	0	0	0	0	0.00399902	0.00202665	0.00123261	0.000345618	0.00154392	0	9.56e-05
k__Fungi;p__Basidiomycota;c__Cystobasidiomycetes;o__Erythrobasidiales;f__unidentified	0	0	0	6.02e-05	0	2.22e-05	0	0	0.0016894	0.00193232	0	2.15e-05	0	0	0	0	0	0	0	0	0	0.0376984	0	0	0	0	4.92e-05	0.0158706	0	0	0	0	0	0	0	0	0	0	0.000338543	0	0	0	6.13e-05	0	0.000181648	1.15e-05	0	1.18e-05	0
k__Fungi;p__Basidiomycota;c__Tremellomycetes;o__Tremellales;f__Cuniculitremaceae	0	0	0	0	0	0	0	0	0	0	0	0	0	0	0	0	0	2.87e-05	0	0	0	0	0	0	0	0	0	0	0	0	0	0	0	0	0	0	0	0	0	0	0	8.7e-05	0	1.08e-05	0	0	0	0.000754103	0.000248431
k__Fungi;p__Basidiomycota;c__Tremellomycetes;o__Filobasidiales;f__Filobasidiaceae	0	0	0	0	0	0	0	0	0.00127317	0.00128821	0.00280398	0.0049972	0.00176276	0.00106463	0.00192028	0.0011372	0.00137743	0.00126129	0	0	0	0	0	0	0	0.00862708	0	0	0	6.66e-05	0	0	0	0	0	0	0	0	0	0	0	0	0.000134936	0.00243629	0.00151806	0.00134791	0.00225064	0.000919063	0.000621076
k__Fungi;p__Basidiomycota;c__Tremellomycetes;o__unidentified;f__unidentified	0	0	0	0	0	0	0	0.000490116	0.00129765	0.000811098	0.00441839	0.00142162	0.00172444	0	0	0.000273503	0.000803503	0.000687975	0	0	5.8e-05	0	0	0.0095082	0	0	0	0	0	0	0	0	8.98e-05	0	0	0	0	0	0	0	0	0	0.000466143	0.00219913	0.000103799	0.000264974	0.000217453	0.00144929	0.00106061
k__Fungi;p__Ascomycota;c__Leotiomycetes;o__Helotiales;f__Hyaloscyphaceae	0	0	0	0	0	0	0	0	0	8.35e-05	0.000169938	0	0	0	0.000467096	2.88e-05	0	0	0	0	0	0	0	0	0	0	0	0	0	6.66e-05	0	0	0	0	0	0	0.00251636	0	0	0	0	0	0.00143523	0.0056703	0.00144021	0.00728102	0.00692587	0.000848366	1.91e-05
k__Fungi;p__Basidiomycota;c__Exobasidiomycetes;o__Exobasidiales;f__Brachybasidiaceae	0	0	0	0	0.00055768	0.00160082	0	0.0129881	0	2.39e-05	0	0.00211089	0	0.00123163	3.46e-05	0	0.000114786	0.000229325	0	0	0.000695773	0.00694444	0	0	0	0	0	0.000712142	0	0.00459632	0.00387866	0	0	0	0	0	0	0	0	0	0	0	0	0	0	0	0	0	0
k__Fungi;p__Ascomycota;c__Lecanoromycetes;o__unidentified;f__unidentified	0	0	0	0	0	0	0	0	0	0	0	0	0	0	0	0	0	0	0	0	0	0	0	0	0	0	0.035061	0	0	0	0	0	0	0	0	0	0	0	0	0	0	0	0	0	0	0	0	0	0
k__Fungi;p__Ascomycota;c__Dothideomycetes;o__Dothideales;f__unidentified	0	0	0	0	0	0	0	0	0	0	0	0	0	0	0	0	0	0	0	0	0	0	0	0	0	0	0	0	0	0	0	0	0	0	0	0	0	0	0	0	0	0	0.000343474	0.000614463	0.000687669	4.61e-05	0.000119599	0	0
k__Fungi;p__Ascomycota;c__Lecanoromycetes;o__Ostropales;f__unidentified	0	0	0	0.000120337	0	0	0	0	0.00042847	0.00122857	0	0	0	0	0.00221438	0.0008493	0.00057393	0.00131862	0	0	0	0	0	0	0	0	0	0	0	0	0	0	0	0	0	0	0	0	0	0	0	0	7.36e-05	0.000549782	0.000791468	0.000103685	4.35e-05	0	0
k__Fungi;p__Basidiomycota;c__Cystobasidiomycetes;o__unidentified;f__unidentified	0	0	0	0	0	0	0	0	0.000905908	0.000906521	0	0.00062465	0	0	0	0	0	0	0	0	0	0	0	0	0	0	0	0	0	0	0	0	0	0	0.000131251	0	0	0	0	0	0	0	0.00429343	0.000679143	0.000129749	0.00018433	0	0.00311068	0.00271363
k__Fungi;p__Ascomycota;c__Dothideomycetes;o__Botryosphaeriales;f__Botryosphaeriaceae	0	0	0	0	0	0	0	0	0	0.000584467	0.00195429	0	0	0.000292251	0	7.2e-05	3.28e-05	0.000831303	0	0	0	0	0	0	0	0	0	0.00183122	0.00109993	0	0	0	0	0	0	0.00173005	0	0	0	0	0	0	0.000147203	0	0	0	0.000935047	0.00101333	0.000716627
k__Fungi;p__Ascomycota;c__Leotiomycetes;o__Thelebolales;f__Thelebolaceae	0	0	0	0	0	0	0	0	0	0	0	0	0	0	0	0	0	0	0	0	0	0	0	0	0	0	0	0	0	0	0	0	0	0	0	0	0	0	0	0	0	0	0	0	0	0	0	0	0
k__Fungi;p__Basidiomycota;c__Wallemiomycetes;o__Wallemiales;f__Wallemiaceae	0	0	0	0	0	0	0	0	0	0	0	0	0	0	0	0	0	0	0	0	0	0	0	0	0	0	0	0	0	0	0	0	0	0	0.00643129	0.00269119	0.00810826	0.00566447	0	0	0	0	0	0	6.49e-05	3.46e-05	2.17e-05	0	0
k__Fungi;p__Ascomycota;c__Sordariomycetes;o__Hypocreales;f__Nectriaceae	0	0	0	0	0	0	0.00703735	0	0	0	0	0	0	0	0.000968791	0	8.2e-05	0.000687975	0	0	0	0	0	0	0	0	0	0	0	0	0	0.000205931	0	0	0	0	0	0	0	0	0	0	0	0	1.3e-05	0	0	0	0
k__Fungi;p__Basidiomycota;c__Cystobasidiomycetes;o__Cystobasidiomycetes_ord_Incertae_sedis;f__Buckleyzymaceae	0	0	0	0	0	0	0	0	0.000403986	0.000155063	0.0124055	0	0.00197352	0	6.92e-05	0.000230319	0.00016398	0.00114663	0	0	0	0	0	0	0	0	0	0	0	0	0	0	0.00484761	0	0	0	0	0	0	0	0	0	1.23e-05	1.08e-05	0.000181648	2.3e-05	1.09e-05	0	0
k__Fungi;p__Basidiomycota;c__Exobasidiomycetes;o__Microstromatales;f__Microstromatales_fam_Incertae_sedis	0	0	0	0	0	0	0	0	9.79e-05	2.39e-05	0.000424845	0	0	0	0	1.44e-05	0.000196776	0.000200659	0	0	0.0073636	0	0	0	0	0	0	0	0	0.00452971	0	0	0	0	0	0	0	0	0	0	0	0	8.59e-05	0.000129361	0.000103799	4.61e-05	0	0.00263936	0.000286651
k__Fungi;p__Ascomycota;c__Lecanoromycetes;o__Caliciales;f__Caliciaceae	0	0	0	0	0	0	0	0	0	0	0	0	0	0	0	0	0	0	0	0	0	0	0	0	0	0	0	0	0	0	0	0	0	0	0	0	0	0	0	0	0	0	4.91e-05	0	0	0	0	4.71e-05	0
k__Fungi;p__Ascomycota;c__Dothideomycetes;o__Pleosporales;f__Coniothyriaceae	0	0	0	0	0	0	0	0	0	0	0	0	0	0	0.00411736	0	0	0	0	0	0	0	0	0	0	0	0	0	0	0	0	0.000205931	0	0	0	0	0	0	0	0	0.000660425	0	0	0.000194041	7.78e-05	0.00018433	2.17e-05	0.00488989	0.00185367
k__Fungi;p__Ascomycota;c__Dothideomycetes;o__Myriangiales;f__Myriangiales_fam_Incertae_sedis	0	0	0	0	0	0	0	0	0.000342776	0.000381693	0.00407851	0.000904665	0.00097718	0	0.00115909	0.000158344	0.00057393	0	0	0	0	0	0	0	0	0	0	0	0	0	0	0	0	0	0	0	0	0	0	0	0	0	0.000453876	0.0001078	0	0	0	0.00309889	0.00119438
k__Fungi;p__Basidiomycota;c__Tremellomycetes;o__Tremellales;f__Bulleraceae	0	0	0	0	0	0	0	0	0.00497025	0.00506936	0.000594783	0.000215397	0.000689774	0	0	0.000100764	0.000262368	0	0	0	0	0	0	0	0	0	4.92e-05	0	0	0	0	0	0	0	0	0	0	0	0	0	0	0	4.91e-05	9.7e-05	0	3.46e-05	0	0.000388835	0.000410866
k__Fungi;p__Ascomycota;c__Sordariomycetes;o__Diaporthales;f__Diaporthaceae	0	0	0	0	0	0	0	0	0	0	0	0	0	0	0.00148779	0	4.92e-05	0.000343987	0	0	0	0	0	0	0	0	0	0	0	0	0.010594	0	0	0	0	0	0	0	0	0	0	0	0.000171737	0.000129361	2.59e-05	0	0.000250071	0	0.000429976
k__Fungi;p__Basidiomycota;c__unidentified;o__unidentified;f__unidentified	0	0	0	0	0	0	0	0	0.00159146	0.00073953	0	0	0	0	0	0	0	0	0	0	0	0	0	0	0	0	0	0	0	0	0	0	0	0	0	0	0	0	0	0	0	0	0.000220805	0.000571342	0.000259498	2.3e-05	5.44e-05	0.00225053	0.00178679
k__Fungi;p__Ascomycota;c__Leotiomycetes;o__Helotiales;f__Sclerotiniaceae	0	0	0	6.02e-05	0	0	0	0	1.22e-05	0.00057254	0	2.15e-05	0	4.18e-05	0.00390976	0.0014107	0.001607	0.000171994	0	0	0	0	0	0	0	0	0	0	0	0	0	0	0	0	0.000131251	0	0	0	0	0	0	0	0.000515211	4.31e-05	0.000441146	0.000403221	0.00101115	0	2.87e-05
k__Fungi;p__Ascomycota;c__Leotiomycetes;o__Helotiales;f__Helotiaceae	0	0	0	0	0	0	0	0	0	0	0	0	0	0	0	2.88e-05	3.28e-05	0	0	0	0	0	0	0	0	0	0	0	0	0	0	0	0	0	0	0	0	0	0	0	0	0	4.91e-05	0	0	2.3e-05	0	5.89e-05	0.00203522
k__Fungi;p__Ascomycota;c__Dothideomycetes;o__Myriangiales;f__Myriangiaceae	0	0	0	0	0	0	0	0	0	0	0	0	0	0.000668003	0	0	0	0	0	0	0	0	0	0	0	0	0.00324548	0.00422199	0.000366644	0	0	0	0	0	0	0	0	0	0	0	0	0	0	0	0	0	0	9.43e-05	0
k__Fungi;p__Basidiomycota;c__Tremellomycetes;o__Tremellales;f__Rhynchogastremataceae	0	0	0	0	0	0	0	0	0	0	0	0	0	0	0	5.76e-05	0	2.87e-05	0	0	0	0	0	0	0	0	0	0	0	0	0	0	0	0	0	0	0	0	0.00248265	0	0	0	0.000269872	0.00131517	0.000713618	0.00135943	0.00340314	0.000789452	0.000984167
k__Fungi;p__Ascomycota;c__Lecanoromycetes;o__Caliciales;f__Physciaceae	0	0	0	0	0	0	0	0	0	0	0	0	0	0	0	0	1.64e-05	0	0	0	0	0	0	0	0	0	0	0	0	0	0	0	0	0	0	0	0	0	0	0	0	0	0	0	0	0	1.09e-05	0	0
k__Fungi;p__Ascomycota;c__Sordariomycetes;o__Hypocreales;f__unidentified	0	0	0	6.02e-05	7.97e-05	4.45e-05	7.73e-05	0	0	0	8.5e-05	4.31e-05	0	2.09e-05	0	0	0	0	9.23e-05	7.83e-05	5.8e-05	9.92e-05	0	0	0.000128469	0.000105854	0.00270456	0.00467979	0	6.66e-05	5.79e-05	0.000205931	0	0	0	9.61e-05	0.00055919	3.39e-05	5.64e-05	4.04e-05	0.000155394	0.000174034	0	0	0	0	0	0	0
k__Fungi;p__Basidiomycota;c__Spiculogloeomycetes;o__Spiculogloeales;f__Spiculogloeaceae	0	0	0	0	0	0	0	0	0	0	0	0	0	0	0	0	0	0	0	0	0	0	0	0	0	0	0	0	0	0	0	0	0	0	0	0	0	0	0	0	0	0	0	0	0	0	0	0	0
k__Fungi;p__Ascomycota;c__Dothideomycetes;o__Botryosphaeriales;f__Planistromellaceae	0	0	0	0	0	0	0	0	0	0	0	0	0	0	0	0	0	0	0	0	0	0	0	0	0	0	0	0	0	0	0	0	0	0	0	0	0	0	0	0	0	0	1.23e-05	5.39e-05	0	0	0	0	0
k__Fungi;p__Ascomycota;c__Leotiomycetes;o__Thelebolales;f__Pseudeurotiaceae	0	0	0	0	0.0015137	0	0	0	0	0.000178919	0	0.000861586	0	0	0	0	0	0	0	0	0	0	0	0	0	0	0	0	0	0	0	0	0	0	0	0	0	0	0	4.04e-05	0	0	0.00383955	0.00175715	0	0.000138247	0	0.000235657	0
k__Fungi;p__Ascomycota;c__Leotiomycetes;o__Erysiphales;f__Erysiphaceae	0	0	0	0	0	0	0	0	0	0	0	0	0	0.00131513	0.00128019	0.000575796	0.000344358	8.6e-05	0	0	0	0	0	0	0	0	0	0	0	0	0	0	0	0	0	0	0	0	0	0	0	0	0.000147203	0.00011858	0.000518995	0.000852525	0.000130472	0	0
k__Fungi;p__Ascomycota;c__Dothideomycetes;o__Pleosporales;f__Cucurbitariaceae	0	0	0	0	0	0	0	0	2.45e-05	0.000310126	0	0	0	0	0	0	0	0	0	0	0	0	0	0	0	0	0.00216365	0	0	0	0	0	0	0	0	0	0	0	0	0	0	0	0	0	0	0	0	0	0
k__Fungi;p__Ascomycota;c__Sordariomycetes;o__Xylariales;f__Apiosporaceae	0	0	0	0	0	0	0	0	0	0	0	0	0	0	0	0	0	0	0	0	0	0	0	0	0	0	0	0	0	0	0	0	0	0	0.00708754	0	0	0	0	0	0	0	0	0	0	0	0	0	0
k__Fungi;p__Ascomycota;c__Leotiomycetes;o__Helotiales;f__Dermateaceae	0	0	0	0	0	0	0	0	6.12e-05	0.000548684	0	0	0	0	0	0.000187134	1.64e-05	0	0	0	0	0.00168651	0	0	0	0	0	0	0	0	0	0	0	0	0	3.2e-05	0	0	0	0	0	0	0.00122669	1.08e-05	0	2.3e-05	0	0.00184991	0.000248431
k__Fungi;p__Basidiomycota;c__Microbotryomycetes;o__Microbotryomycetes_ord_Incertae_sedis;f__Microbotryomycetes_fam_Incertae_sedis	0	0	0	0	0	0	0	0	3.67e-05	3.58e-05	0	0	0	0	0	0	0	0	0	0	0	0	0	0	0	0	0	0	0	0	0	0	0	0	0	0	0	0	0	0	0	0	0	6.47e-05	0	0	0	2.36e-05	4.78e-05
k__Fungi;p__Ascomycota;c__Dothideomycetes;o__Capnodiales;f__Dissoconiaceae	0	0	0	0	0	0	0	0	0.000134662	0	0	0	0.000938859	0.000542752	0	0.000460637	0.000426348	0.000200659	0	0	0	0	0	0	0	0	0	0	0	0	0	0	0	0	0	0	0	0	0	0	0	0	0.00116536	0.000474322	0.000324372	0.000253453	2.17e-05	0	0
k__Fungi;p__Basidiomycota;c__Agaricomycetes;o__Polyporales;f__unidentified	0	0	0	0	0	0	0	0	0	0	0	0	0	0	0	0	0	0	0	0	0	0	0	0	0	0	0	0	0	0	0	0	0	0	0	0	0	0	0	0	0	0	0	0	0	0	0	0	0
k__Fungi;p__Basidiomycota;c__Ustilaginomycetes;o__Ustilaginales;f__Ustilaginaceae	0	0	0	0	0	0	0	0	0	0	0	0	0	0	0.000121099	4.32e-05	0	8.6e-05	0	0	0	0	0	0	0	0	0	0	0	0	0	0	0	0	0	0	0.00357882	0	0	0	0	0	3.68e-05	0.000140141	6.49e-05	2.3e-05	0.000108726	2.36e-05	0
k__Fungi;p__Ascomycota;c__Dothideomycetes;o__Pleosporales;f__Pleosporales_fam_Incertae_sedis	0	0	0	0	0	0	0	0	0.000477438	0.00166991	0	0	0	0	0	0	0	0.000286656	0	0	0	0	0	0	0	0	0	0	0	0	0	0	0	0	0	0	0	0	0.00169272	0	0	0	0	0	0.000116774	0	0	0	0
k__Fungi;p__Ascomycota;c__Dothideomycetes;o__Capnodiales;f__Capnodiales_fam_Incertae_sedis	0	0	0	0	0	0	0	0	0.00030605	0	0	0	0	0	0	0	0	0	0	0	0	0	0	0	0	0	0.00191778	0	0	0	0.00109992	0	0	0	0	0	0	0	0	0	0	0	0	0	0.000311397	0	0	0	0
k__Fungi;p__Basidiomycota;c__Agaricomycetes;o__Agaricales;f__Psathyrellaceae	0	0	0	0	0	0	0	0	0	0	0	0.00284323	0	0	0	0	0	0	0	0	0	0	0	0	0	0	0	0	0	0	0	0	0	0	0	0	0	0	0	0	0	0	0	0	0.000415196	0	0.000119599	0	0
k__Fungi;p__Mucoromycota;c__Mucoromycetes;o__Mucorales;f__Rhizopodaceae	0	0	0	0	0	0	0	0	0	0	0	0	0	0	0.00100339	0	0	0	0.00230712	0	0	0	0	0	0	0	0	0	0	0	0	0	0	0	0	0	0	0	0	0	0	0	0	0	0	0	0	0	0
k__Fungi;p__Basidiomycota;c__Exobasidiomycetes;o__Entylomatales;f__Entylomatales_fam_Incertae_sedis	0	0	0	0	0	0	0	0	0.0019832	0.00106158	0	0	0	0	0	0	3.28e-05	0	0	0	0	0	0	0	0	0	0	0	0	0	0	0	0	0	0	0	0	0	0	0	0	0	4.91e-05	4.31e-05	3.89e-05	0	0	0	0
k__Fungi;p__Ascomycota;c__Pezizomycetes;o__Pezizales;f__unidentified	0	0.00250417	0	0	0	0	0	0	0	0	0	0	0	0.000229626	0	0	0	0	0	0	0	0	0	0	0	0	0	0	0	0	0	0	0	0	0	0	0	0	0	0	0	0	0	0	0	0	0.000271816	0	0
k__Fungi;p__Ascomycota;c__Dothideomycetes;o__Capnodiales;f__Capnodiaceae	0	0	0	0	0	0	0	0	0	1.19e-05	0.00186932	0.00105544	0	0	0	0	0	0	0	0	0	0	0	0	0	0	0	0	0	0	0	0	0	0	0	0	0	0	0	0	0	0	0	0	0	0	0	0	0
k__Fungi;p__Ascomycota;c__Saccharomycetes;o__Saccharomycetales;f__Saccharomycetales_fam_Incertae_sedis	0	0	0	0	0	0	0	0	3.67e-05	4.77e-05	0	0	5.75e-05	0	0	0	0	0	0	7.83e-05	0	0.00188492	0	0	0	0	0	5.09e-05	0	0	0	0	0	0	0	0	0	0	0	4.04e-05	0	0	2.45e-05	0	1.3e-05	0	8.7e-05	0	0
k__Fungi;p__Ascomycota;c__Dothideomycetes;o__Pleosporales;f__Didymellaceae	0	0	0	0	0	0	0	0	0	0	0	0	0	0	0	0	0	0	9.23e-05	0	0	0	0	0	0	0	0	0	0	0	0	0	0	0	0	0	0	0	0	0	0	0	7.36e-05	0.000711483	0	0.000656674	2.17e-05	0.00126077	0
k__Fungi;p__Ascomycota;c__Dothideomycetes;o__Botryosphaeriales;f__unidentified	0	0	0	0	0	0	0	0	0	0	0	0	0	0	0	0	0	0	0	0	0	0	0	0	0	0	0	0	0	0	0	0	0	0	0	0	0	6.78e-05	0	0	0	0	0.000122669	1.08e-05	0	0.000725798	0	0.000141394	0.00113705
k__Fungi;p__Ascomycota;c__Sordariomycetes;o__Diaporthales;f__Valsaceae	0	0	0	0	0	0	7.73e-05	0	0	0	0	0	0	0.000271376	0	0	0	0.000945965	0	0	0	0	0	0	0	0	0	0	0	0	0	0	0	0	0	0	0	0	0	0	0	0	0	0	0	0	0	0.000671623	0.000219766
k__Fungi;p__Ascomycota;c__Dothideomycetes;o__Pleosporales;f__Didymosphaeriaceae	0	0	0	0	0	0	0	0	0	0	0	0	0	0.000438377	0	0.000359873	0	0	0	0	0	0	0	0	0	0	0	0	0	0	0	0	0	0	0	0	0	0	0	0	0	0	0	0	0	1.15e-05	0.000173962	0.000282789	0.00011466
k__Fungi;p__Ascomycota;c__Saccharomycetes;o__Saccharomycetales;f__Trichomonascaceae	0	0	0	0	7.97e-05	0.000133402	0.000232001	0	2.45e-05	0	0	0	0	0	0	0	0	0	0	0	0	0	0	0	0	0	0.00147522	0	0	6.66e-05	0	0	0	0	0	0	0	0	0	0	0	0	0	0	0	0	0	0	0
k__Fungi;p__Basidiomycota;c__Tremellomycetes;o__Cystofilobasidiales;f__Cystofilobasidiaceae	0	0.00166945	0	0	0	0	0	0	0	5.96e-05	0	0	0	0	0	1.44e-05	1.64e-05	5.73e-05	0	0	0	0	0	0	0	0	0	0	0	0	0	0	0	0	0	0	0	0	0	0	0	0	8.59e-05	0	0	0	0	0.000306354	9.56e-06
k__Fungi;p__Ascomycota;c__Sordariomycetes;o__Glomerellales;f__Plectosphaerellaceae	0	0	0	0	0	0	0	0	4.9e-05	0.000178919	0	0	0	0.000354876	0	0	0	0	0	0	0	0	0	0	0	0	0	0	0	0	0	0	0	0	0	0	0	0	0	0	0	0	0	0	0	0	0	0	0
k__Fungi;p__Ascomycota;c__Dothideomycetes;o__Hysteriales;f__Hysteriaceae	0	0	0	0	0	0	0	0	0	0	0	0	0	0	0	0	0	0	0	0	0	0	0	0	0	0	0	0	0	0	0	0	0	0	0	0	0	0	0	0	0	0	0.000122669	0	0	0	0	0.00016496	0
k__Fungi;p__Ascomycota;c__Lecanoromycetes;o__Lecideales;f__Lecideaceae	0	0	0	0	0	0	0	0	0	0	0	0	0	0	0	0	0	0	0	0	0	0	0	0	0	0	0	0	0	0	0	0	0	0	0	0	0	0	0	0	0	0	0	0	0	0	0	0	0
k__Fungi;p__Ascomycota;c__Dothideomycetes;o__Myriangiales;f__unidentified	0	0	0	0	0	0	0	0	0	0	0.00169938	0	0	0	0	0	0	0	0	0	0	0	0	0	0	0	0	0	0	0	0	0	0	0	0	0	0	0	0	0	0	0	0	0	1.3e-05	0	0	0	0
k__Fungi;p__Ascomycota;c__Dothideomycetes;o__Patellariales;f__Patellariaceae	0	0	0	0	0	0	0	0	0	0	0	0	0	0	0	0	0	0	0	0	0	0	0	0	0	0	0	0	0	0	0	0	0	0	0	0	0	0	0	0	0	0	0	0	0	0	0	0	0
k__Fungi;p__Ascomycota;c__Eurotiomycetes;o__Chaetothyriales;f__Cyphellophoraceae	0	0	0	0	0	0	0	0	0	0	0	0	0	0	0	0	0	0	0	0	0	0	0	0	0	0	0	0	0	0	0	0	0	0	0	0	0	0	0	0	0	0	0.000171737	0.000172481	0	0	1.09e-05	0.000765886	0
k__Fungi;p__Ascomycota;c__Dothideomycetes;o__Dothideales;f__Dothideaceae	0	0	0	0	0	0	0	0	0	0	0.0011046	0	0	0	0	0	0	0	0	0	0	0	0	0	0	0	0	0	0	0	0	0	0	0	0	0	0	0	0	0	0	0	4.91e-05	0	0.000142724	1.15e-05	0	0.000141394	0
k__Fungi;p__Basidiomycota;c__Agaricomycetes;o__Agaricales;f__unidentified	0	0	0	0	0	0	0	0	0	0.000190847	0	0	0	0	0.000518995	0	0	0.000802637	0	0	0	0	0	0	0	0	0	0	0	0	0	0	0	0	0	0	0	0	0	0	0	0	0	0	0	0	0	0	0
k__Fungi;p__Basidiomycota;c__Exobasidiomycetes;o__Exobasidiales;f__Exobasidiaceae	0	0	0	0	0	0	0	0	0	0	0	0	0	0	0	0	0	0	0	0	0	0	0	0	0	0	0	0	0	0	0	0	0	0	0	0	0	0	0	0	0	0	3.68e-05	0.00127205	0.000155699	3.46e-05	0	0	0
k__Fungi;p__Ascomycota;c__Sordariomycetes;o__Xylariales;f__Amphisphaeriaceae	0	0	0	0	0	0	0	0	0	1.19e-05	0	0	0	0	0	0	0	0	0	0	0	0	0	0	0	0	0	0	0	0	0	0	0	0	0	0	0	0	0	0	0	0	0	0	1.3e-05	0.000253453	1.09e-05	0	0
k__Fungi;p__Ascomycota;c__Lecanoromycetes;o__Lecanorales;f__Psoraceae	0	0	0	0	0	0	0	0	0	0	0	0	0	0	0	0	0	0	0	0	0	0	0	0	0	0	0	0	0	0	0	0	0	0	0	0	0	0	0	0	0	0	0	0	0	0	0	0	0
k__Fungi;p__Basidiomycota;c__Cystobasidiomycetes;o__Cystobasidiales;f__unidentified	0	0	0	0	0	0	0	0	0	0	0	0	0	0.000814128	0	0	0	0	0	0	0	0	0	0	0	0	0	0	0	0	0	0	0	0	0	0	0	0	0	0	0	0	0	6.47e-05	6.49e-05	8.06e-05	0	0	0
k__Fungi;p__Basidiomycota;c__Agaricostilbomycetes;o__Agaricostilbales;f__unidentified	0	0	0	0	0	0	0	0	0	0	0	0	0	0	0	0	0	0	0	0	0	0	0	0	0	0	0	0	0	0	0	0	0	0	0	0	0	0	0	0	0	0	0	0	0	0	0	0.000341703	0.000105105
k__Fungi;p__Ascomycota;c__Dothideomycetes;o__Pleosporales;f__Periconiaceae	0	0	0	0	0	0	0	0	0	0	0	0	0	0	0	0	0	0	0	0	0	0	0	0	0	0	0	0	0	0	0	0	0	0	0	0	0	0	0	0	0	0	0	0	0	0	0	0	0
k__Fungi;p__Basidiomycota;c__Cystobasidiomycetes;o__Cystobasidiales;f__Cystobasidiaceae	0	0	0	0	0	0	0	0	0.000159146	2.39e-05	0	0	0	0	0	0	3.28e-05	0	0	0	0	0	0	0	0	0	0	0	0	0	0	0	0	0	0.000131251	0	0	0	0	0	0	0	0.00015947	5.39e-05	9.08e-05	3.46e-05	6.52e-05	0	3.82e-05
k__Fungi;p__Ascomycota;c__Sordariomycetes;o__Hypocreales;f__Cordycipitaceae	0	0	0	0	0	0	0	0	0	0	0	0	0	0	0	0	0	0	0	0	0	0	0	0	0	0	0	0	0	0	0	0	0	0	0	0	0	0	0	0	0	0	0	0	0	0	0	0	0
k__Fungi;p__Ascomycota;c__Sordariomycetes;o__Hypocreales;f__Clavicipitaceae	0	0	0	0	0	0	0	0	0	0	0	0	0	0	0.000276797	0.000359873	8.2e-05	0	0	0	0	0	0	0	0	0	0	0	0	0	0	0	0	0	0	0	0	0	0	0	0	0	0	0	0	6.91e-05	0.000152217	0	0
k__Fungi;p__Ascomycota;c__Lecanoromycetes;o__Lecanoromycetes_ord_Incertae_sedis;f__Lecanoromycetes_fam_Incertae_sedis	0	0	0	0	0	0	0	0	0.000477438	0.000190847	0	0	0	0	0	0.000172739	1.64e-05	0	0	0	0	0	0	0	0	0	0	0	0	0	0	0	0	0	0	0	0	0	0	0	0	0	0	0	0	0	0	0	0
k__Fungi;p__Basidiomycota;c__Agaricomycetes;o__Russulales;f__Peniophoraceae	0	0	0	6.02e-05	0	0	0	0	4.9e-05	2.39e-05	0	0	0	0	0	0	0	0	0	0	0	0	0	0	0	0	4.92e-05	0	0	0	0	0	0	0	0	0	0	0	0	0	0	0	0.000147203	0.000161701	2.59e-05	8.06e-05	0.000184835	0	0
k__Fungi;p__Basidiomycota;c__Exobasidiomycetes;o__Entylomatales;f__unidentified	0	0	0	0	0	0	0	0	0.000220356	0.000417477	0	0	0	0	0	2.88e-05	0	0	0	0	0	0	0	0	0	0	0	0	0	0	0	0	0	0	0	0	0	0	0	0	0	0	4.91e-05	3.23e-05	0	0	0	0	0
k__Fungi;p__Ascomycota;c__Orbiliomycetes;o__Orbiliales;f__Orbiliaceae	0	0	0	0	0	0	0	0	0	0	0	0	0	0	0	0	0	0	0	0	0	0	0	0	0	0	0	0.000152602	0	0	0.000578905	0	0	0	0	0	0	0	0	0	0	0	0	0	0	0	0	0	0
k__Fungi;p__Basidiomycota;c__Agaricomycetes;o__Polyporales;f__Polyporaceae	0	0	0	0	0	0	0	0	0	0	0	0	0	0	0	0	0	0	0	0	0	0	0	0	0	0	0	0	0	0	0	0	0	0	0	0	0	0	0	0	0	0	0	0	0	0	0.000282689	0.000400617	0
k__Fungi;p__Ascomycota;c__Lecanoromycetes;o__Ostropales;f__Stictidaceae	0	0	0	0	0	0	0	0	0	1.19e-05	0	0	1.92e-05	2.09e-05	0	0	0	0	9.23e-05	7.83e-05	0	0	0	0	0.000128469	0	0	0	0	0	0	0	0	0	0	0	0	0	0	0	0	0	2.45e-05	0	0.000103799	1.15e-05	1.09e-05	1.18e-05	9.56e-06
k__Fungi;p__Ascomycota;c__Lecanoromycetes;o__Lecanorales;f__unidentified	0	0	0	0	0	0	0	0	0	0	0	0	0	0	0	0	0	0	0	0	0	0	0	0	0	0	0	0	0	0	0	0	0	0	0	0	0	0	0	0	0	0	0	0	0	0	0	0	0
k__Fungi;p__Blastocladiomycota;c__Blastocladiomycetes;o__Blastocladiales;f__Catenariaceae	0	0	0	0	0	0	0	0	0	0	0	0	0	0	0	0	0	0	0	0	0	0	0	0	0	0	0	0	0	0	0	0	0	0	0	0	0	0	0	0.000322945	0	0	0	0	0	0	0	0	0
k__Fungi;p__Basidiomycota;c__Agaricomycetes;o__Polyporales;f__Meruliaceae	0	0	0	0	0	0	0	0	0	0	0	0	0	0	0	0	0	0	0	0	0	0	0	0	0	0	0	0	0	0	0	0	0	0	0	0	0	0	0	0	0	0	2.45e-05	0	0.000285447	0.000103685	0	0	0
k__Fungi;p__Ascomycota;c__Sordariomycetes;o__Xylariales;f__unidentified	0	0	0	0	0	0	0	0	0	0	0	0	0	0	0	0	0	0	0	0	0	0	0	0	0	0	0	0	0	0	0	0	0	0	0	0	0	0	0	0	0	0	0	8.62e-05	0.000142724	5.76e-05	8.7e-05	0	0
k__Fungi;p__Basidiomycota;c__Tremellomycetes;o__Cystofilobasidiales;f__Mrakiaceae	0	0	0	0	0	0	0	0	8.57e-05	0.000107351	0	0	1.92e-05	0	3.46e-05	0	0	0	0	0	0	0	0	0	0	0	0	0	0	0	0	0	0	0	0	0	0	0	0	0	0	0	0	5.39e-05	0	2.3e-05	4.35e-05	0	0
k__Fungi;p__Ascomycota;c__Sordariomycetes;o__Sordariales;f__Chaetomiaceae	0	0	0	0	0	0	0	0	0	0	0	0	0	0	0	0	0.00032796	0	0	0	0	0	0	0	0	0	0	0	0	0	0	0	0	0	0	0	0	0	0	0	0	0	0	0	0	0	0	0	0
k__Fungi;p__Ascomycota;c__Dothideomycetes;o__Pleosporales;f__Melanommataceae	0	0	0	0	0	0	0	0	0	0	0	0	0	0.000313126	0	0	0	0	0	0	0	0	0	0	0	0	0	0	0	0	0	0	0	0	0	0	0	0	0	0	0	0	0	0	0	0	0	0	0
k__Fungi;p__Ascomycota;c__Taphrinomycetes;o__Taphrinales;f__Protomycetaceae	0	0	0	0	0	0	0	0	0	0	0	0	0	0	0	0.000259108	0	0	0	0	0	0	0	0	0	0	0	0	0	0	0	0	0	0	0	0	0	0	0	0	0	0	0	0	0	3.46e-05	0	0	0
k__Fungi;p__Basidiomycota;c__Agaricostilbomycetes;o__Agaricostilbales;f__Kondoaceae	0	0	0	6.02e-05	0	0	0	0	0	0	0	0	0	0	0	8.64e-05	3.28e-05	5.73e-05	0	0	0	0	0	0	0	0	0	0	0	0	0	0	0	0	0	0	0	0	0	0	0	0	0	0	0	0	0	0	0
k__Fungi;p__Basidiomycota;c__Exobasidiomycetes;o__Exobasidiales;f__Cryptobasidiaceae	0	0	0	0	0	0	0	0	0	0	0	0	0	0	0	0	0	0	0	0	0	0	0	0	0	0	0	0	0	0	0	0	0	0	0	0	0	0	0	0	0	0	3.68e-05	0	0	0.000207371	0	0	0
k__Fungi;p__Basidiomycota;c__Agaricomycetes;o__Polyporales;f__Fomitopsidaceae	0	0	0	0	0	0	0	0	0	0	0	0	0	0	0	0	0	0	0	0	0	0	0	0	0	0	0	0	0	0	0	0	0	0	0	0	0	0	0	0	0	0	0	0	0	0	0	0	0
k__Fungi;p__Ascomycota;c__Eurotiomycetes;o__Pyrenulales;f__Pyrenulaceae	0	0	0	0	0	0	0	0	0	0	0	0	0	0	0	0	0	0	0	0	0	0	0	0	0	0	0	0	0	0	0	0	0	0	0	0	0	0	0	0	0	0	0	0.000194041	0	0	0	0	0
k__Fungi;p__Basidiomycota;c__Pucciniomycetes;o__Pucciniales;f__Melampsoraceae	0	0	0	0	0	0	0	0	6.12e-05	0.000119279	0	0	0	0	0	0	0	0	0	0	0	0	0	0	0	0	0	0	0	0	0	0	0	0	0	0	0	0	0	0	0	0	0	0	0	0	0	0	0
k__Fungi;p__Ascomycota;c__Sordariomycetes;o__unidentified;f__unidentified	0	0	0	0	0	0	0	0	0	0	0	0	0	0	0	0	0	0	0	0	0	0	0	0	0	0	0	0	0	0	0	0	0	0	0	0	0	0	0	0	0	0	0	0.00011858	0	5.76e-05	0	0	0
k__Fungi;p__Ascomycota;c__Pezizomycetes;o__Pezizales;f__Pezizaceae	0	0	0	0	0	0	0	0	0	0	0	0	0	0	0	0	0	0	0	0	0	0	0	0	0	0	0	0	0	0	0	0	0	0	0	0	0	0	0	0	0	0	0	0	0	0	0	0	0
k__Fungi;p__Basidiomycota;c__Exobasidiomycetes;o__Golubeviales;f__Golubeviaceae	0	0	0	0	0	0	0	0	0	0	0	0	0	0	0	0	0	0	0	0	0	0	0	0	0	0	0	0	0	0	0	0	0	0	0	0	0	0	0	0	0	0	0	8.62e-05	0	8.06e-05	0	0	0
k__Fungi;p__Ascomycota;c__Dothideomycetes;o__Pleosporales;f__Massarinaceae	0	0	0	0	0	0	0	0	0	0	0	0	0	0	0	0	0	0	0	0	0	0	0	0	0	0	0	0	0	0	0	0	0	0	0	0	0	0	0	0	0	0	0	0.000161701	0	0	0	0	0
k__Fungi;p__Ascomycota;c__Pezizomycetes;o__Pezizales;f__Pyronemataceae	0	0	0	0	0	0	0	0	0	0	0	0	0	0	0	0	0	0	0	0	0	0	0	0	0	0	0	0	0	0	0	0	0	0	0	0	0	0	0	0	0	0	0	0	0.000155699	0	0	0	0
k__Fungi;p__Ascomycota;c__Dothideomycetes;o__Pleosporales;f__Leptosphaeriaceae	0	0	0	0	0	0	0	0	0	0	0	0	0	0	0	0	0	0	0	0	0	0	0	0	0	0	0	0	0	0	0	0	0	0	0	0	0	0	0	0	0	0	0	0.000150921	0	0	0	0	0
# Constructed from biom file
Genus	Endo-CIL-2	Endo-CIL-3	Endo-CIL-4	Endo-CIL-5	Endo-CHL-1	Endo-CHL-2	Endo-CHL-3	Endo-CHL-5	CIL-1	CIL-2	CIL-3	CIL-4	CIL-5	CHL-1	CHL-2	CHL-3	CHL-4	CHL-5	Endo-CIB-1	Endo-CIB-2	Endo-CIB-3	Endo-CIB-4	Endo-CIB-5	Endo-CHB-2	Endo-CHB-3	Endo-CHB-4	CIB-1	CIB-2	CIB-3	CIB-4	CIB-5	CHB-1	CHB-2	CHB-3	Endo-LIL-1	Endo-LIL-2	Endo-LIL-3	Endo-LIL-4	Endo-LIL-5	Endo-LHL-2	Endo-LHL-3	Endo-LHL-4	LIL-1	LIL-2	LIL-3	LIL-4	LIL-5	LHL-2	LHL-3
k__Fungi;p__Ascomycota;c__Sordariomycetes;o__Hypocreales;f__Hypocreales_fam_Incertae_sedis;g__Acremonium	0.533095	0.301336	0.623814	0.39296	0.337237	0.692687	0.452247	0.484316	0.0040521	0.00305354	0.0515762	0.0809891	0.0173976	0.0226286	0.0263477	0.00259108	0.0032796	0.0262577	0.306109	0.443497	0.467096	0.457639	0.187074	0.493333	0.783016	0.438764	0.119886	0.0992421	0.0985864	0.0417	0.223168	0.212109	0.519054	0.39779	0.408321	0.461506	0.389644	0.506987	0.202449	0.643388	0.528379	0.601984	0.00117763	0.00303997	0.00169971	0.00252301	0.00704547	0.00182634	0.00113705
k__Fungi;p__Ascomycota;c__Sordariomycetes;o__Hypocreales;f__Hypocreales_fam_Incertae_sedis;g__Sarocladium	0.415315	0.440735	0.150011	0.518833	0.256214	0.231051	0.468796	0.406388	0.00181182	0.002648	0.0341575	0.0425193	0.0339714	0.0221693	0.00800983	0.00123796	0.00177099	0.0149635	0.37357	0.123807	0.337102	0.212401	0.590572	0.280984	0.139902	0.508098	0.21248	0.259525	0.0660773	0.508926	0.15422	0.567545	0.402397	0.194535	0.295052	0.237017	0.303137	0.342514	0.232579	0.266632	0.304106	0.320484	0.000466143	0.00235005	0.00197218	0.000933169	0.00184835	0.00331098	0.00241742
k__Fungi;p__Ascomycota;c__Dothideomycetes;o__Dothideales;f__Aureobasidiaceae;g__Aureobasidium	0.00140601	0.0143294	0.0224465	0.00318893	0.0307521	0.0244347	0.0181734	0.00359418	0.320287	0.317127	0.271306	0.176711	0.250982	0.132244	0.254688	0.273043	0.296788	0.191601	0.000276855	0.000313038	0.00434858	0.000198413	0.0155648	0.13082	0.000385406	0.000211707	0.0119493	0.00681622	0.0188618	0.00253131	0.0270927	0.0393328	8.98e-05	0.00620162	0.0338627	0.0122385	0.000503271	0.00115325	0.125317	0.00488455	7.77e-05	0.000435085	0.552637	0.331874	0.278402	0.203684	0.128667	0.0536356	0.0145714
k__Fungi;p__unidentified;c__unidentified;o__unidentified;f__unidentified;g__unidentified	0.000108155	0	0.000165453	0.000541516	0.00135437	0.00213442	0.00123734	8.17e-05	0.0252675	0.0245357	0.0293993	0.0174256	0.0257132	0.0714763	0.0536468	0.054787	0.0597052	0.0973771	0.0787191	0.0804508	0.000173943	0.0360119	0.142455	0.0314754	0.00154162	0.00714512	0.0529603	0.191108	0.086202	0.06668	0.0471228	0.0533361	0.0162485	0.00638814	0.000525003	0.000544645	0.000111838	0.00230649	0.00299046	0.0136444	0	0.0393317	0.0155545	0.0315424	0.0171528	0.0204952	0.0195381	0.0478973	0.0162244
k__Fungi;p__Ascomycota;c__Dothideomycetes;o__Capnodiales;f__unidentified;g__unidentified	0.0055159	0.00431274	0.0565299	0.018231	0.00948056	0.019321	0.00371201	0.000245058	0.0529466	0.0726171	0.0461382	0.0139792	0.0567339	0.143328	0.245658	0.122054	0.123149	0.141579	0.0250092	0.000391298	0.0131037	0.000198413	0.00993181	0.00262295	0.000385406	5.29e-05	0.0266522	0.0433389	0.0276205	0.0460298	0.0250666	0.0471582	0.02545	0.00461624	0.0654942	0.0349854	0.00397025	0.00559663	0.15652	0.0018973	0.0152675	8.7e-05	0.0477061	0.142555	0.159565	0.0633403	0.0680736	0.0472257	0.023448
k__Fungi;p__Basidiomycota;c__Agaricomycetes;o__Polyporales;f__Coriolaceae;g__Trametes	0.000108155	0.069143	0	0.000180505	0.000318674	2.22e-05	0.000154667	0.000163372	0.000648826	0.000942305	0.000169938	0.000107698	0.000383208	2.09e-05	0.00145319	4.32e-05	0.000557532	0.00329655	0.00018457	0	0.000115962	9.92e-05	0	0.00010929	0.000899281	0	0.0228167	0.0382522	0	6.66e-05	0	0.000823723	4.49e-05	4.66e-05	0.000131251	3.2e-05	0.000111838	0.000101757	0	0.0247053	0.0393924	0.0111382	0.00126349	2.16e-05	2.59e-05	1.15e-05	0.00120686	0.15921	0.503311
k__Fungi;p__Ascomycota;c__Lecanoromycetes;o__Lecanorales;f__Lecanoraceae;g__Lecidella	0.00043262	0	0	6.02e-05	7.97e-05	4.45e-05	7.73e-05	8.17e-05	2.45e-05	1.19e-05	0	4.31e-05	1.92e-05	4.18e-05	1.73e-05	0	8.2e-05	5.73e-05	0.00018457	0.00203475	5.8e-05	0	0	0.00010929	0.00552415	0.000105854	0.00988395	0.0029503	0.00435899	6.66e-05	0.0834781	0.000411862	0.000134656	9.33e-05	0.000262502	3.2e-05	0	0.000101757	0	0	7.77e-05	0	6.13e-05	2.16e-05	6.49e-05	8.06e-05	4.35e-05	0.000895498	0.000200655
k__Fungi;p__Ascomycota;c__unidentified;o__unidentified;f__unidentified;g__unidentified	0	0	0	6.02e-05	0.00732951	2.22e-05	0	0	0.0132336	0.0129895	0.0252358	0.0137854	0.0469621	0.00118988	0.00103799	0.0036851	0.00175459	0.00389852	9.23e-05	0	0	0	0.000148236	0.00010929	0.0136177	5.29e-05	0.130557	0.0223307	0.0228949	0.0199174	0.139227	0.0158567	4.49e-05	0.000606174	0.00157501	0.000128152	0.000615109	0.00685164	0.0327823	0	3.88e-05	0	0.0299926	0.0447803	0.0399886	0.186415	0.0573205	0.0561571	0.0177341
k__Fungi;p__Basidiomycota;c__Cystobasidiomycetes;o__Cystobasidiomycetes_ord_Incertae_sedis;f__Symmetrosporaceae;g__Symmetrospora	0.0182782	0.000278242	0.0267483	0.00168472	0.000478011	0.00242346	0.000773335	0.00530959	0.0713831	0.0703031	0.133401	0.183432	0.123048	0.051812	0.0322469	0.0550461	0.0552121	0.0374946	0.00018457	0	5.8e-05	0	0.000296472	0.000218579	0.000256937	0.000105854	0.0139654	0.00116995	0.0255428	0.00486278	0.00677319	0.000205931	0	9.33e-05	0.0549941	0.00233877	5.59e-05	0.00247609	0.00925351	4.04e-05	0	0.000261051	0.0433759	0.0350028	0.0228228	0.0725683	0.109259	0.0125016	0.0134439
k__Fungi;p__Ascomycota;c__Dothideomycetes;o__Capnodiales;f__Teratosphaeriaceae;g__Phaeothecoidea	0	0	0	0.00126354	0.00454111	0	7.73e-05	0	0.22278	0.20145	0.0400204	0.066256	0.0567339	0.0555695	0.093125	0.10635	0.101881	0.0195786	0	7.83e-05	0.000173943	0	0.000148236	0	0.000128469	0.000105854	0.000295043	0	4.07e-05	6.66e-05	0	0.0146211	0.00130167	4.66e-05	0.00328127	0	0	0	0	0.0180042	3.88e-05	0.00861469	0.0241536	0.00176793	0.00055792	0.00299536	0.00116337	0.136198	0.0679075
k__Fungi;p__Basidiomycota;c__Cystobasidiomycetes;o__Erythrobasidiales;f__Erythrobasidiaceae;g__Erythrobasidium	0	0.000417362	0.000165453	0.000120337	0	2.22e-05	0.000386668	0.000163372	0.0553338	0.0485466	0.0229416	0.0425839	0.0625778	0.00947729	0.00252578	0.00578675	0.00893692	0.009173	0.000276855	0.0217561	5.8e-05	9.92e-05	0	0.00010929	0.000128469	0	0.000245869	0.0423216	0.010266	0.000932587	0.00434178	0.000411862	0.007047	0.000233144	0.00367502	0.00237081	0.000223676	3.39e-05	0	4.04e-05	3.88e-05	0	0.111531	0.0716118	0.0610468	0.0908169	0.135712	0.0740553	0.172908
k__Fungi;p__Ascomycota;c__Eurotiomycetes;o__Phaeomoniellales;f__Phaeomoniellaceae;g__Neophaeomoniella	0	0	0.000110302	0	0	0	0.000464001	0	0.000257082	0.000727602	0	0	0	0.000250501	0.000518995	0.000187134	0.000295164	0	0.085825	0.198153	0.00811735	0.0494048	0	0	0	0	0.16906	0.10499	0.0763026	0.142886	0.151615	0	0	0	0	0.000480569	0.0137561	0	0	0	3.88e-05	8.7e-05	0.000122669	7.55e-05	0.000635769	3.46e-05	0.000674104	0	0.000200655
k__Fungi;p__Ascomycota;c__Dothideomycetes;o__Pleosporales;f__Pleosporaceae;g__Alternaria	0.0011897	0.00890373	0.00523936	0.0337545	0.0226259	0.00111168	0.00293867	0.0173991	0.0278383	0.0331477	0.0560795	0.0468272	0.0425936	0.0492026	0.0506885	0.0473161	0.0422905	0.0632363	0.00775194	7.83e-05	0.000173943	0.0267857	0.0259413	0.00010929	0.000128469	0.000105854	9.83e-05	0.0116486	0	0	0.000115781	0.000205931	0	0	0.00984381	0.00227469	0.00201308	0.00736042	0.0424872	0.000363313	0.0564858	0.00522102	0.0115432	0.0222716	0.0226022	0.0179837	0.0237676	0.0347005	0.00948814
k__Fungi;p__Basidiomycota;c__Malasseziomycetes;o__Malasseziales;f__Malasseziaceae;g__Malassezia	0.0179537	0.0073734	0	6.02e-05	0.0012747	0	0	0	1.22e-05	2.39e-05	0.0011046	0.000689269	0.00132207	0	0.000242198	0	1.64e-05	0	0.0784422	0.032556	0.0376297	0.060119	0.0166024	0.049071	0.0310894	0	0.0140146	0	0.402901	0	0.00173671	0	0	0.00223818	0.00157501	0.00413289	0.0140357	0.00210298	0.0142188	0.000645891	0.00877977	0.00495997	3.68e-05	0	1.3e-05	0	2.17e-05	1.18e-05	9.56e-06
k__Fungi;p__Ascomycota;c__Dothideomycetes;o__Capnodiales;f__Cladosporiaceae;g__unidentified	0	0	0	6.02e-05	7.97e-05	4.45e-05	7.73e-05	0	0.00770022	0.00712096	0.00722236	0.0059234	0.00536491	0.0292877	0.00887482	0.0079172	0.00619845	0.00859968	0	7.83e-05	5.8e-05	0	0	0	0.000128469	0.0241346	0.0373721	0	0	6.66e-05	5.79e-05	0.000411862	4.49e-05	4.66e-05	0.0511878	0.00800948	0.00128614	0.000271352	0.0897704	4.04e-05	0	0	0.0143891	0.0616834	0.08989	0.121669	0.206993	0.031472	0.00686051
k__Fungi;p__Ascomycota;c__Dothideomycetes;o__Capnodiales;f__Teratosphaeriaceae;g__Devriesia	0.000108155	0.000139121	0	0.000361011	0.00231039	4.45e-05	0	8.17e-05	0.00024484	0.000155063	0.00416348	0	0	0.0666333	0.0248772	0.0250615	0.0201204	0.0721227	0	0	0.0131037	0	0	0	0	0	0	5.09e-05	0	0	0	0.0162685	0.0219938	0.00265784	0.000262502	3.2e-05	0.000503271	0	5.64e-05	0	0	8.7e-05	0.00777723	0.0362964	0.0205392	0.0244237	0.0277035	0.00406509	0.000783512
k__Fungi;p__Ascomycota;c__Dothideomycetes;o__Venturiales;f__unidentified;g__unidentified	0.00173048	0	0.00689389	6.02e-05	7.97e-05	0	0	0.0203398	0.00293808	0.00163412	0.000169938	0.0037479	0.00427277	0	1.73e-05	0.00109401	0.00183658	0.0100903	0	0	5.8e-05	0	0	0	0.000128469	0	0.00172109	0.000915611	0	0	0	0	0	0	0.000787505	0.188832	0.232455	3.39e-05	0.00293404	0	0.0302242	0.00443787	0.0165972	0.029063	0.0577512	0.0161519	0.0120795	0.00016496	0.0252157
k__Fungi;p__Ascomycota;c__Eurotiomycetes;o__Chaetothyriales;f__unidentified;g__unidentified	0.000108155	0	0	6.02e-05	0	4.45e-05	0	0	0.00024484	0.00028627	0	4.31e-05	1.92e-05	0.00167001	0.00174728	0.000100764	0.000114786	0.00444317	0	0.0341211	0.0457471	9.92e-05	0	0	0.000385406	0	0	0.0364718	0.0148287	0.0228484	5.79e-05	0.000205931	4.49e-05	0.0187914	0	3.2e-05	5.59e-05	0	5.64e-05	4.04e-05	0	0	0.000147203	0.000140141	0	5.76e-05	4.35e-05	0.00341703	0.000917282
k__Fungi;p__Ascomycota;c__Dothideomycetes;o__Capnodiales;f__Teratosphaeriaceae;g__Neocatenulostroma	0	0.0278242	5.52e-05	0.000842359	0.0261313	0	0.00177867	0	0.00750435	0.00571347	0.00926162	0.00949899	0.00572896	0.127589	0.0221438	0.125538	0.109162	0.090096	9.23e-05	0	0.000115962	0.0530754	0.000148236	0.00010929	0	0.000264634	9.83e-05	0	0	0	5.79e-05	0.00164745	4.49e-05	0	0	0	0	0	5.64e-05	0	0.00679849	0	0.000404809	0.00162779	0.000804443	0.00133639	0.00116337	0.00855436	0.00135681
k__Fungi;p__Ascomycota;c__Lecanoromycetes;o__Lecanorales;f__Ramalinaceae;g__Lecania	0	0	0	0	0	0	0	0	0	0	0	0	1.92e-05	0	1.73e-05	0	0	0	0	0	0.000115962	0	0	0	0	5.29e-05	0.00201613	5.09e-05	0	0	0	0	0	0	0	3.2e-05	0	0	5.64e-05	0	0	0	4.91e-05	1.08e-05	0.000181648	0	4.35e-05	0	9.56e-06
k__Fungi;p__Ascomycota;c__Dothideomycetes;o__Capnodiales;f__Mycosphaerellaceae;g__Pseudocercospora	0	0.0325543	0.00286786	0.000120337	0.224586	0	0	0	0.0110668	0.00967353	0.0639816	0.0727825	0.0716215	0.00640865	0.00434226	0.00549886	0.00641162	0.00278057	0	0	0.000115962	0	0	0.00010929	0	0	0	0	0	0	0	0	4.49e-05	0	0	0	0	0	0	8.07e-05	3.88e-05	0	0.000907753	0.000388082	0.000454121	0.00094469	0.00780655	0.00387656	0.0055228
k__Fungi;p__Ascomycota;c__Dothideomycetes;o__Capnodiales;f__Neodevriesiaceae;g__Neodevriesia	0	0	5.52e-05	0.000180505	0.025972	0.00133402	7.73e-05	8.17e-05	0.00603531	0.00667963	0.0084969	0	0.00128375	0.0402472	0.0125078	0.0236077	0.0218258	0.0317615	0	0	0.000115962	9.92e-05	0	0	0	5.29e-05	0.0166208	0.0245689	0.0336905	0.0223821	0.0146463	0.00432455	0	0	0.00105001	3.2e-05	0	0	0.00304689	0	3.88e-05	0	0.0171492	0.0203204	0.005164	0.0111289	0.0131668	0.0711096	0.0136064
k__Fungi;p__Ascomycota;c__Dothideomycetes;o__Pleosporales;f__Pleosporaceae;g__Stemphylium	0	0	0	0.000361011	0.000239006	2.22e-05	0	0	0.00182406	0.00233787	0.0049282	0.00562185	3.83e-05	0.00615815	0.0140994	0.0109977	0.0109703	0.0120682	0	7.83e-05	0	0	0	0	0	5.29e-05	4.92e-05	0	8.15e-05	0	0	0	0	0.335214	0.000525003	0.00195431	0	0	0.0299611	0	0	0	0.00186457	0.00314777	0.00574787	0.00617504	0.00976363	0.0111112	0.00194922
k__Fungi;p__Ascomycota;c__Eurotiomycetes;o__Chaetothyriales;f__Herpotrichiellaceae;g__Rhinocladiella	0	0.028798	0.00617692	0	0.0105959	0	0.00201067	0.00334913	0.000416228	0.000644107	0.000169938	0.00241244	0	2.09e-05	0.000259498	4.32e-05	0.000360756	0	0.00129199	0	0.00504436	0	0	0	0.000513875	0.00804488	0	0.0589043	0.000244429	0.000799361	0.00885724	0	0	0	0	0.00262711	0	3.39e-05	0.00225695	0.000161473	0	8.7e-05	0.00109176	0.000883964	0.000661719	3.46e-05	0.000119599	0.000565578	0.0010415
k__Fungi;p__Basidiomycota;c__Tremellomycetes;o__Tremellales;f__Bulleribasidiaceae;g__Vishniacozyma	0	0.00417362	0	6.02e-05	0.0125876	2.22e-05	7.73e-05	0	0.00636584	0.0082064	8.5e-05	0.00241244	0.00199268	0.00928941	0.00897862	0.00675121	0.0114786	0.00676508	0	0	0	0	0	0.00010929	0.000128469	0	0	0	0	0	0.00156304	0.000205931	4.49e-05	0.000512916	0.000525003	3.2e-05	0.00492087	0.00115325	0.00739153	4.04e-05	3.88e-05	0	0.000674681	0.0279311	0.131423	0.0521077	0.0598213	0.00268649	0.00116571
k__Fungi;p__Ascomycota;c__Lecanoromycetes;o__Lecanorales;f__Lecanoraceae;g__Lecanora	0	0	0	0	0	0	0	0	1.22e-05	0	0	0	1.92e-05	0	0.000207598	0	0	0	0	0	0	0	0.000148236	0.00010929	0.000128469	5.29e-05	0	0	0	0	0.00943615	0	0	0	0	0	0	0	0	0	0	8.7e-05	7.36e-05	0.000301841	1.3e-05	0.000103685	2.17e-05	0.000212092	9.56e-05
k__Fungi;p__Basidiomycota;c__Microbotryomycetes;o__Sporidiobolales;f__Sporidiobolaceae;g__Sporobolomyces	0.000108155	0.000139121	0	0.00120337	0.00167304	0.000111168	0	0.0117628	0.012695	0.00794399	0.0306738	0.0390945	0.0257707	0.0253424	0.0547886	0.0295384	0.0303363	0.035918	9.23e-05	7.83e-05	0.000173943	0	0	0	0	5.29e-05	0	0	0	0	0	0.00288303	0	0.0152942	0	0.000256303	0	0.00888678	0	0	0	0	0.00107949	0.00299685	0.00281555	0.00496538	0.00668667	0.00170852	0.00108927
k__Fungi;p__Ascomycota;c__Dothideomycetes;o__Pleosporales;f__unidentified;g__unidentified	0.000108155	0.000556483	5.52e-05	0.0191937	0.00254939	2.22e-05	0	0.00996569	0.00542321	0.00801555	0.000679752	0	0.00228009	0.04294	0.0242371	0.0267745	0.0215306	0.03652	0.0137505	0	5.8e-05	0	0.000148236	0.00010929	0	0	0	0	4.07e-05	0	0	0	0.000538624	4.66e-05	0	0.0342486	0.00777275	0.00529136	0.00107205	0	0.00547764	0	0.000196271	0.0177763	0.0101593	0.0096197	0.0224303	0.00238014	0.000257986
k__Fungi;p__Ascomycota;c__Dothideomycetes;o__Capnodiales;f__Mycosphaerellaceae;g__Xenosonderhenia	0	0.000139121	0	0	7.97e-05	2.22e-05	0	0	0.030152	0.0235338	0.0409551	0.091005	0.0659692	0	0	0	1.64e-05	0	9.23e-05	0	0	0	0	0	0	0	4.92e-05	0	0	6.66e-05	0	0.000205931	0	0	0	0	0	0	5.64e-05	0	0.000310788	0	0	2.16e-05	0	0.000115206	0	0.0255688	0.00528393
k__Fungi;p__Ascomycota;c__Dothideomycetes;o__Capnodiales;f__Teratosphaeriaceae;g__Catenulostroma	0.000108155	0.000139121	0	0	0	2.22e-05	0	0	0.00339103	0.00328018	0	0	0.00136039	0.00227538	0.00157429	0.000143949	3.28e-05	0.000687975	0	0	0	0	0	0	0	0	0	0	0.0435898	0	0	0	8.98e-05	0	0.000262502	3.2e-05	0	0	0	0	0	0.00191438	0.000441609	0.000625243	0.000337347	0.000218891	0.00102203	0.00995652	0.0110647
k__Fungi;p__Ascomycota;c__Arthoniomycetes;o__Lichenostigmatales;f__Phaeococcomycetaceae;g__Phaeococcomyces	0.000108155	0	0	6.02e-05	0	0	0	0	0.0499841	0.0543435	0.019203	0.0258045	0.036079	2.09e-05	0	0.000834905	0.000688717	0	0	0	0	0	0	0.00010929	0	0	9.83e-05	0	0	6.66e-05	0	0	0	0	0	0	5.59e-05	0.00122108	0	0	0	0	0.00403582	0.00151999	0.00105097	0.000172809	0	0.0120303	0.00905816
k__Fungi;p__Ascomycota;c__Eurotiomycetes;o__Phaeomoniellales;f__Phaeomoniellaceae;g__Phaeomoniella	0	0	0	0	0	2.22e-05	0	8.17e-05	0	1.19e-05	0	0	0	0	0	0.000172739	1.64e-05	0	0	0	5.8e-05	0	0	0	0	0	0.0156373	0	4.07e-05	6.66e-05	0	0	0	0	0	0	0.00173349	0	0	0	3.88e-05	8.7e-05	0	4.31e-05	0.000142724	1.15e-05	0.000228325	0	0
k__Fungi;p__Basidiomycota;c__Exobasidiomycetes;o__Microstromatales;f__Quambalariaceae;g__Quambalaria	0	0.000139121	0	0.000902527	0.00573614	0.000755942	0	0	0	0	0	2.15e-05	1.92e-05	0.0437542	0.0111238	0.0366782	0.0323533	0.0386126	0	0	5.8e-05	0	0	0	0	0	0	0	0	0	0	0	0	0.00172526	0	0	0	0	0.0270835	0	0	0	3.68e-05	0.000215601	0	0.00192394	0.000358797	0.00266293	0.000181545
k__Fungi;p__Ascomycota;c__Saccharomycetes;o__Saccharomycetales;f__unidentified;g__unidentified	0	0.00194769	0.000275756	0.00144404	0.00820586	0.00240123	0.00154667	0.00122529	3.67e-05	1.19e-05	0.000509814	0	0	0.00177438	0.000674694	4.32e-05	4.92e-05	0.000429984	0.0143042	0.0621381	0.00179741	0.022123	0.00770827	0	0	0	0.0220299	0	0.00142584	0.0184519	0.000752576	0.000205931	0	0	0	0	0	3.39e-05	0	0	0	0	0	1.08e-05	0	0	0	0	0
k__Fungi;p__Basidiomycota;c__Tremellomycetes;o__Tremellales;f__Tremellaceae;g__Cryptococcus	0	0	0	0	0	0	7.73e-05	0	0.00243616	0.00201582	0.000764721	0.00566493	0.00356383	0.000104375	0	0.000345478	0.000131184	0.0010033	0	0	0	0	0	0	0	0	0.0013277	0	0.0134843	0.0121236	0	0.00288303	0.000314197	0	0	0	5.59e-05	0.0847636	0	0.000242209	0	0	0.00134936	0.00203743	0.00115476	0.000841004	0.00258769	0.00672802	0.00141414
k__Fungi;p__Basidiomycota;c__Tremellomycetes;o__Tremellales;f__unidentified;g__unidentified	0	0	0	0	0	0	0	0	0.000514164	0.00232594	0	0.000301555	0.000459849	0	0.000138399	0.000259108	0.00131184	0.000114662	0	0	0	0	0	0.00010929	0.000128469	0	0	0	0	0	0	0	0	0	0	0	0	0	0	0	0	0	6.13e-05	1.08e-05	0.000402221	1.15e-05	0.000445778	0.00830692	0.00250342
k__Fungi;p__Ascomycota;c__Lecanoromycetes;o__Lecanorales;f__Lecanoraceae;g__Pyrrhospora	0	0	0	0	0	0	0	0	0	1.19e-05	8.5e-05	2.15e-05	0	0	1.73e-05	0	0	0	0	0	0	0	0	0.00010929	0.000128469	0	0	0	0	0	0	0	0	0	0	0	5.59e-05	0	0	0	0	0	0	0	0	0	0	0	0
k__Fungi;p__Ascomycota;c__Eurotiomycetes;o__Chaetothyriales;f__Herpotrichiellaceae;g__unidentified	0	0	0	0	0	0	0	0	0.00030605	4.77e-05	0	0.00191703	0.000459849	0	0	0.000287898	0.000114786	2.87e-05	0	0	0	0	0	0	0.000385406	0	0.0261113	5.09e-05	0	0.0381695	0.0103624	0	0	0.00727408	0	0	0	0	0	0	0	0	1.23e-05	0	0	0	0	0.00366447	0.000888617
k__Fungi;p__Ascomycota;c__Dothideomycetes;o__Myriangiales;f__Elsinoaceae;g__unidentified	0	0	0	0	0	0	0	0	0.0125603	0.0116178	0.0290594	0.010576	0.0235864	0	0	0	0	0.000859968	0	0	0	0	0	0	0	0	4.92e-05	0	0	0	0	0	0	0	0	0	0	0	0	0	0	0	0.00419529	0.00710405	0.00407411	0.00155528	0.000771957	0.0123013	0.00308627
k__Fungi;p__Ascomycota;c__Dothideomycetes;o__Pleosporales;f__Lophiostomataceae;g__Lophiostoma	0	0	0	0	0	0	0.0361148	0	0.000685552	0.0017534	0	0	0	0	0	0	0.000360756	0	0	0	0.0220328	0	0	0	0	0	0.0013277	0.000661275	0	0	0.0104203	0	0	0	0	0	5.59e-05	0	0	0	0	0	2.45e-05	0.000377302	0.000713618	0	7.61e-05	0.0289387	0.00662163
k__Fungi;p__Ascomycota;c__Dothideomycetes;o__Myriangiales;f__Elsinoaceae;g__Sphaceloma	0	0	0	0	0	0	0	0	0.00149352	0.00207546	8.5e-05	0.000301555	0	0	0	0	0	0	0	0	0	0	0	0	0	0	0.0184402	0.0085457	0	0.0201839	0.00104203	0	0	0	0.000131251	0	0.000111838	0.000746218	0.00287762	0	0	0	0.00112856	0.0147794	0.00983496	0.00315665	0.00159828	0.00242727	8.6e-05
k__Fungi;p__Ascomycota;c__Dothideomycetes;o__Capnodiales;f__Mycosphaerellaceae;g__Ramularia	0	0	0	0	0	0	7.73e-05	0	0.000465196	0.001324	0	0	0	0	0	0.000575796	0.000787105	0	0	0	0.000115962	0	0	0	0	0	0	0	0	0	0	0	4.49e-05	0.00456962	0.00131251	0	0.00106246	0	0	0	0	0	0.0244971	0.0187142	0.0143113	0.0162556	0.0130907	0.00334633	0
k__Fungi;p__Ascomycota;c__Lecanoromycetes;o__Lecanorales;f__Pilocarpaceae;g__Leimonis	0	0	0	0	0	0.0134069	0	0	0	0	0	0	0	0	0	0	0	2.87e-05	0	0	0	0	0	0	0	0	0	0	0	0	0	0	0	0	0	0	0	0	0	0	0	0	0	0	0.000921217	0	0	0	0.000267541
k__Fungi;p__Basidiomycota;c__Tremellomycetes;o__Tremellales;f__Tremellaceae;g__Tremella	0	0	0	0.000180505	7.97e-05	2.22e-05	0	0	0.00167715	0.00396006	0.00118957	0.00562185	0.00745339	0.00327739	0.000674694	0.0033828	0.00300084	0.000945965	9.23e-05	0	0	0	0	0	0	0	0	0	0.0237096	0.0109246	0.0018525	0	0	0	0	0	0	0	0	0	0	0	8.59e-05	0.00114269	0.000999066	9.22e-05	5.44e-05	0.00933203	0.00690828
k__Fungi;p__Ascomycota;c__Lecanoromycetes;o__Teloschistales;f__Teloschistaceae;g__Xanthoria	0	0	5.52e-05	0	0	0	0	0	0	0	8.5e-05	2.15e-05	1.92e-05	2.09e-05	0	4.32e-05	0	0	0	7.83e-05	0	0	0	0.000327869	0.00102775	0	0	0	0	0	0	0	4.49e-05	0	0	3.2e-05	0.000223676	3.39e-05	5.64e-05	0	7.77e-05	8.7e-05	1.23e-05	0	3.89e-05	0	1.09e-05	4.71e-05	9.56e-06
k__Fungi;p__Ascomycota;c__Eurotiomycetes;o__Eurotiales;f__Aspergillaceae;g__Penicillium	0	0.00820813	0	0	0.00055768	0.000444672	0.00154667	0.0147035	8.57e-05	0	0	2.15e-05	7.66e-05	0.00156563	0.000847692	0	0	0.000429984	0	0	0	0.00962302	0	0	0	0.000793903	0.00590086	0	0.0102253	0	0	0	0	9.33e-05	0.00813755	6.41e-05	0.00100654	0	0.00366755	0	0.00275825	0	1.23e-05	0	6.49e-05	0.000241933	1.09e-05	0	6.69e-05
k__Fungi;p__Basidiomycota;c__Malasseziomycetes;o__Malasseziales;f__unidentified;g__unidentified	0	0	0	0	7.97e-05	0	7.73e-05	0	2.45e-05	0	0	2.15e-05	0.000555651	0	0	0	0	0.000401319	0	0	0	0	0	0	0.0182425	0.00291098	0	0	0.00293315	0	0	0.0172982	0	0	0.0265127	0	0.000223676	0.00417204	0.00282119	0	0	0	0	8.62e-05	3.89e-05	0	0.000173962	0	0.00011466
k__Fungi;p__Ascomycota;c__Dothideomycetes;o__Pleosporales;f__Sporormiaceae;g__Preussia	0	0	0.0883521	0	0	0	0	0	0.00116299	0.000166991	0	0	0	0	0	0.000547007	0	0	0	7.83e-05	0	0.00198413	0	0	0	0	0	0.00605321	0	0	0	0	0	0	0	3.2e-05	0	0	0	0	0	0	0	0	0	0	0	0	0
k__Fungi;p__Ascomycota;c__Leotiomycetes;o__Helotiales;f__unidentified;g__unidentified	0	0	0	0	0	0	0	0	0.000171388	2.39e-05	0.00730733	0.00519106	0.00224177	0	0	0	0	0	0.00627538	0	0	0	0	0.00010929	0	0	0	0	0.00260724	0	0.0281348	0	0	0	0.000131251	0	0	0	0	0	0	0	0.002895	0.00653271	0.000376272	0.00147464	0.00250071	0.000542012	0.00015288
k__Fungi;p__Ascomycota;c__Lecanoromycetes;o__Lecanorales;f__Ramalinaceae;g__Biatora	0	0.000139121	0	0	0	0	0	0	0	0	0	0	0	0	0	0	0	0	9.23e-05	0	0	0	0	0	0	0	0	0	0	0	0	0	0	0	0	0	0	0	0	0	0	0	2.45e-05	0	0	0	0	0	0
k__Fungi;p__Ascomycota;c__Lecanoromycetes;o__Lecanorales;f__Catillariaceae;g__Catillaria	0	0	0	0	0	0	0	0	1.22e-05	0	0.00484323	0	0	0	0	0	0	0	0	0	0	0	0	0	0.000385406	0	0.0145063	0	0	0	0.022172	0	0	0	0	0	0	0	0	0	0	0	0	0	0	0	0	0	0
k__Fungi;p__Ascomycota;c__Dothideomycetes;o__Pleosporales;f__Phaeosphaeriaceae;g__Parastagonospora	0	0	0	0	0	0	0	0	0.00128541	0.00122857	0.00161441	0.00178779	0	0.00766116	0.00453256	0.0028358	0.00531296	0.00696574	0	0	0	0	0	0	0	0	0	0	0	0	0	0	0	0	0	0	0	0	0.00152344	0	0	0	2.45e-05	0.00100254	0.00142724	0.00733862	0.00342488	0.00342881	6.69e-05
k__Fungi;p__Ascomycota;c__Dothideomycetes;o__Dothideales;f__Dothideales_fam_Incertae_sedis;g__Hortaea	0	0	0	0	0	0.00122285	0	0	0.00124868	0.00125243	0	0	0	0	0.000467096	0.00200089	0.000606726	8.6e-05	0	0	0	0	0	0	0	0	4.92e-05	0	0	0	0	0	0	0.000885946	0	0	0.00318739	0	0	4.04e-05	0	0	0.00190137	0.00660817	0.00934191	0.0264283	0.0160045	0.00309889	0.000640187
k__Fungi;p__Ascomycota;c__Dothideomycetes;o__unidentified;f__unidentified;g__unidentified	0	0	0	0	0	0	0	0	8.57e-05	8.35e-05	0.00280398	0	0	8.35e-05	0.000657394	5.76e-05	0	0	0	0	0	0	0	0.00010929	0	0	0	0	0	0	0	0	0	0	0	0.00102521	0	0	0	0	0.000660425	0	0.000392542	0.000959424	0.000856342	0.000241933	0.000239198	0.0321201	0.0146096
k__Fungi;p__Ascomycota;c__Eurotiomycetes;o__unidentified;f__unidentified;g__unidentified	0	0	0	0	0	0	0	0	0	0	8.5e-05	0	0	2.09e-05	0	0	0	0	0	0	0	0	0	0	0.000128469	0	0	5.09e-05	0.00867723	0	0	0	0	0	0	0	0	0	0	0	0	0	1.23e-05	0	0	0	0	0.00149642	0.000955502
k__Fungi;p__Ascomycota;c__Dothideomycetes;o__Capnodiales;f__Neodevriesiaceae;g__unidentified	0	0	0	0	0	0	0	0	0	0	0	0	0	0	0	0	0	0	0	0	0	0	0.0016306	0	0	0	0	0	0	0	0	0.000205931	0	0	0	0	0	0	0	0	0	0	0.000147203	0	0.00124559	4.61e-05	0	0.00176743	0.000869507
k__Fungi;p__Ascomycota;c__Dothideomycetes;o__Capnodiales;f__Teratosphaeriaceae;g__Teratosphaeria	0	0	0	0	0	0	0	0	0.000330534	0.00073953	0	0	7.66e-05	0.00313126	0.00138399	0.000921274	0.00198416	0.00799771	0	0	5.8e-05	0	0	0	0	0	4.92e-05	0	0	0	0	0	0	0	0.000262502	3.2e-05	0	0	0	0	0	0	0.00991168	0.00199431	0.00105097	0.000841004	0.00650184	0.0183577	0.00401311
k__Fungi;p__Ascomycota;c__Lecanoromycetes;o__Lecanorales;f__Lecanoraceae;g__Scoliciosporum	0.000108155	0	0	0	0	0	0	0	0	0	0	0	0	0	0	0	0	0	0	0	0	0	0	0	0	0	0	0	0	0	0	0	0	0	0	0	0	3.39e-05	0	0	0	0	0	0	0	0	0	0	0
k__Fungi;p__Ascomycota;c__Saccharomycetes;o__Saccharomycetales;f__Phaffomycetaceae;g__Wickerhamomyces	0.00281203	0.0363105	0	0	0.000717017	0.00384641	0	0.00285901	0	8.35e-05	0.00127454	0	0.000402368	0.000876754	0	4.32e-05	3.28e-05	0	0.00110742	0	0	0.0117063	0.000148236	0	0	0	0	5.09e-05	0.000285167	0	0.00272085	0	0	0	0	0	0	0	0	4.04e-05	0	0	0	0	1.3e-05	0	0	0	0
k__Fungi;p__Ascomycota;c__Dothideomycetes;o__Dothideales;f__Dothioraceae;g__Hormonema	0	0	0	0	0	0	7.73e-05	0	0	0	0	0	0.00302734	0	0	0	0	0	0	0	0	0	0	0	0	0	0	0	0	0	0	0	0	0	0.000131251	0	0	0	0	0	0	0	3.68e-05	1.08e-05	0	0	0	0	0
k__Fungi;p__Ascomycota;c__Lecanoromycetes;o__Lecanorales;f__Parmeliaceae;g__Karoowia	0	0	0	0	0	0	0	0	0	0	0	0	0	0	0	0	0	0	0	0	0	0	0	0	0.000899281	0	0	0	0	0	0	0	0	0	0	0	0	0	0	4.04e-05	0	0	0	0	0	0	0	0	0
k__Fungi;p__Ascomycota;c__Saccharomycetes;o__Saccharomycetales;f__Pichiaceae;g__Pichia	0.00129786	0.00765164	0.00998235	0.0034296	0.00334608	0.00111168	0	0.00424767	1.22e-05	0	0.00101963	0.000430793	1.92e-05	0.000104375	0.000207598	8.64e-05	6.56e-05	5.73e-05	0.00341454	0	0.00875515	0.0100198	0.00133412	0	0	0	0	0.000254336	0.00089624	0.000466294	0.00237351	0	0	0	0	0	0	0	0	0	0	0	0	0	0	0	0	0	0
k__Fungi;p__Basidiomycota;c__Exobasidiomycetes;o__Microstromatales;f__unidentified;g__unidentified	0	0	0	6.02e-05	0	0	0	0	0.000905908	0.00128821	0.00866684	0.00232628	0.00645705	0.00296426	0.00335617	0.00421771	0.00431268	0.00518848	0	0	0.00730562	0	0	0	0	0	0	0	0	0	0	0	0	0	0.000131251	0	0	0	0	0	0	0	0.00399902	0.00202665	0.00123261	0.000345618	0.00154392	0	9.56e-05
k__Fungi;p__Ascomycota;c__Eurotiomycetes;o__Chaetothyriales;f__Herpotrichiellaceae;g__Exophiala	0	0	0	0	0	0	0	8.17e-05	0.00782264	0.0152916	0.000764721	0	0	0.00354876	0.000138399	0.000302293	0.000229572	0.00108929	0	0	0.0186699	0	0	0	0	0	0	0	0	0.00925926	0	0	0	0	0	0	0	0	0	0	0	0	0	1.08e-05	0	0	0.000141344	1.18e-05	0
k__Fungi;p__Basidiomycota;c__Cystobasidiomycetes;o__Erythrobasidiales;f__unidentified;g__unidentified	0	0	0	6.02e-05	0	2.22e-05	0	0	0.0016894	0.00193232	0	2.15e-05	0	0	0	0	0	0	0	0	0	0.0376984	0	0	0	0	4.92e-05	0.0158706	0	0	0	0	0	0	0	0	0	0	0.000338543	0	0	0	6.13e-05	0	0.000181648	1.15e-05	0	1.18e-05	0
k__Fungi;p__Ascomycota;c__Taphrinomycetes;o__Taphrinales;f__Taphrinaceae;g__Taphrina	0	0	0	6.02e-05	7.97e-05	0	0	0	0.00445609	0.00523635	0.00322882	0.00327403	0.00233757	0.00196226	0.000415196	0.00185694	0.00122985	0.00220725	0	0	0	0	0	0	0	0	0.000196696	0	0	6.66e-05	0	0.000205931	0	0	0	3.2e-05	5.59e-05	0	5.64e-05	0	0	0	0.00327527	0.00611229	0.00407411	0.0019585	0.00342488	0.00176743	0.000898172
k__Fungi;p__Basidiomycota;c__Tremellomycetes;o__Tremellales;f__Cuniculitremaceae;g__Kockovaella	0	0	0	0	0	0	0	0	0	0	0	0	0	0	0	0	0	2.87e-05	0	0	0	0	0	0	0	0	0	0	0	0	0	0	0	0	0	0	0	0	0	0	0	8.7e-05	0	1.08e-05	0	0	0	0.000754103	0.000248431
k__Fungi;p__Ascomycota;c__Dothideomycetes;o__Capnodiales;f__Teratosphaeriaceae;g__unidentified	0	0	0	0	0	0	0	0	0	0	0	0	0	0	0	0	0	0	0	0	0	0	0	0	0	0	0	0	0	0	0	0	0	0	0	0	0	0	0	0.0245842	0	0	0.00122669	0.000237161	2.59e-05	0.00101381	0.000217453	0.00444214	0.0054177
k__Fungi;p__Ascomycota;c__Lecanoromycetes;o__Teloschistales;f__Teloschistaceae;g__unidentified	0	0	0	0	0	0	0	0	0	0	0	0	0	0	0	0	0	0	0	0	0	0	0	0	0	0	0	0	0	0	0	0	0	0	0	0	0	0	0	0	0	0	0	9.7e-05	0.000480071	0	0	0	0
k__Fungi;p__Basidiomycota;c__Tremellomycetes;o__Filobasidiales;f__Filobasidiaceae;g__Filobasidium	0	0	0	0	0	0	0	0	0.00127317	0.00128821	0.00280398	0.0049972	0.00176276	0.00106463	0.00192028	0.0011372	0.00137743	0.00126129	0	0	0	0	0	0	0	0.00862708	0	0	0	6.66e-05	0	0	0	0	0	0	0	0	0	0	0	0	0.000134936	0.00243629	0.00151806	0.00134791	0.00225064	0.000919063	0.000621076
k__Fungi;p__Basidiomycota;c__Tremellomycetes;o__unidentified;f__unidentified;g__unidentified	0	0	0	0	0	0	0	0.000490116	0.00129765	0.000811098	0.00441839	0.00142162	0.00172444	0	0	0.000273503	0.000803503	0.000687975	0	0	5.8e-05	0	0	0.0095082	0	0	0	0	0	0	0	0	8.98e-05	0	0	0	0	0	0	0	0	0	0.000466143	0.00219913	0.000103799	0.000264974	0.000217453	0.00144929	0.00106061
k__Fungi;p__Basidiomycota;c__Exobasidiomycetes;o__Exobasidiales;f__Brachybasidiaceae;g__Meira	0	0	0	0	0.00055768	0.00160082	0	0.0129881	0	2.39e-05	0	0.00211089	0	0.00123163	3.46e-05	0	0.000114786	0.000229325	0	0	0.000695773	0.00694444	0	0	0	0	0	0.000712142	0	0.00459632	0.00387866	0	0	0	0	0	0	0	0	0	0	0	0	0	0	0	0	0	0
k__Fungi;p__Ascomycota;c__Lecanoromycetes;o__unidentified;f__unidentified;g__unidentified	0	0	0	0	0	0	0	0	0	0	0	0	0	0	0	0	0	0	0	0	0	0	0	0	0	0	0.035061	0	0	0	0	0	0	0	0	0	0	0	0	0	0	0	0	0	0	0	0	0	0
k__Fungi;p__Ascomycota;c__Dothideomycetes;o__Capnodiales;f__Cladosporiaceae;g__Rachicladosporium	0	0	0	0	0	0	0	0	0.0006121	0	0	0	0	0.00194138	0	0	0	0.000343987	0	0	0	0	0	0	0	0	0	0	0	0	0	0.000205931	0	0	0.00105001	0	0.00223676	0	0	0	0	0	0.0134814	0.00839765	0.000376272	0.000829484	0.00295736	0	0
k__Fungi;p__Ascomycota;c__Dothideomycetes;o__Dothideales;f__unidentified;g__unidentified	0	0	0	0	0	0	0	0	0	0	0	0	0	0	0	0	0	0	0	0	0	0	0	0	0	0	0	0	0	0	0	0	0	0	0	0	0	0	0	0	0	0	0.000343474	0.000614463	0.000687669	4.61e-05	0.000119599	0	0
k__Fungi;p__Ascomycota;c__Eurotiomycetes;o__Eurotiales;f__Aspergillaceae;g__Aspergillus	0	0	0	0	0.000159337	0	0	0	0	0	0	0	1.92e-05	6.26e-05	0	0	0	5.73e-05	0.00018457	0	0	0	0	0	0	0.000105854	0	0.000712142	0	0	0	0.000205931	0	0	0.0147001	0	0	0.00997219	0.000394967	0	0	0.000348068	0	3.23e-05	2.59e-05	0	0.000358797	0	0
k__Fungi;p__Ascomycota;c__Lecanoromycetes;o__Ostropales;f__unidentified;g__unidentified	0	0	0	0.000120337	0	0	0	0	0.00042847	0.00122857	0	0	0	0	0.00221438	0.0008493	0.00057393	0.00131862	0	0	0	0	0	0	0	0	0	0	0	0	0	0	0	0	0	0	0	0	0	0	0	0	7.36e-05	0.000549782	0.000791468	0.000103685	4.35e-05	0	0
k__Fungi;p__Basidiomycota;c__Cystobasidiomycetes;o__unidentified;f__unidentified;g__unidentified	0	0	0	0	0	0	0	0	0.000905908	0.000906521	0	0.00062465	0	0	0	0	0	0	0	0	0	0	0	0	0	0	0	0	0	0	0	0	0	0	0.000131251	0	0	0	0	0	0	0	0.00429343	0.000679143	0.000129749	0.00018433	0	0.00311068	0.00271363
k__Fungi;p__Ascomycota;c__Leotiomycetes;o__Helotiales;f__Hyaloscyphaceae;g__Lachnum	0	0	0	0	0	0	0	0	0	0	0	0	0	0	0	1.44e-05	0	0	0	0	0	0	0	0	0	0	0	0	0	6.66e-05	0	0	0	0	0	0	0.00251636	0	0	0	0	0	0.00143523	0.0056703	0.00144021	0.00728102	0.00692587	0	0
k__Fungi;p__Ascomycota;c__Leotiomycetes;o__Thelebolales;f__Thelebolaceae;g__Thelebolus	0	0	0	0	0	0	0	0	0	0	0	0	0	0	0	0	0	0	0	0	0	0	0	0	0	0	0	0	0	0	0	0	0	0	0	0	0	0	0	0	0	0	0	0	0	0	0	0	0
k__Fungi;p__Ascomycota;c__Lecanoromycetes;o__Lecanorales;f__Parmeliaceae;g__Usnea	0	0	0	0	0	0	0	0	0	0	0	0	1.92e-05	0	0	0	0	0	0	0	0	0	0	0	0	0	0	0	0	0	0	0	0	0	0	0	0	0	0	0	0	0	0.000257605	0.000129361	5.19e-05	9.22e-05	1.09e-05	0	0
k__Fungi;p__Basidiomycota;c__Wallemiomycetes;o__Wallemiales;f__Wallemiaceae;g__Wallemia	0	0	0	0	0	0	0	0	0	0	0	0	0	0	0	0	0	0	0	0	0	0	0	0	0	0	0	0	0	0	0	0	0	0	0.00643129	0.00269119	0.00810826	0.00566447	0	0	0	0	0	0	6.49e-05	3.46e-05	2.17e-05	0	0
k__Fungi;p__Ascomycota;c__Dothideomycetes;o__Capnodiales;f__Cladosporiaceae;g__Cladosporium	0	0	0	0	0.000239006	0	0	0	8.57e-05	7.16e-05	0	2.15e-05	3.83e-05	0.000250501	0.000190298	0.000129554	6.56e-05	5.73e-05	0	0	0	0	0	0	0	0	4.92e-05	0	0	0	0	0	0	0	0.000131251	3.2e-05	0	0	0.000338543	0	0	0	0.00015947	0.00131517	0.00181648	0.0023502	0.00078283	0.000176743	3.82e-05
k__Fungi;p__Basidiomycota;c__Cystobasidiomycetes;o__Cystobasidiomycetes_ord_Incertae_sedis;f__Buckleyzymaceae;g__Buckleyzyma	0	0	0	0	0	0	0	0	0.000403986	0.000155063	0.0124055	0	0.00197352	0	6.92e-05	0.000230319	0.00016398	0.00114663	0	0	0	0	0	0	0	0	0	0	0	0	0	0	0.00484761	0	0	0	0	0	0	0	0	0	1.23e-05	1.08e-05	0.000181648	2.3e-05	1.09e-05	0	0
k__Fungi;p__Ascomycota;c__Dothideomycetes;o__Capnodiales;f__Teratosphaeriaceae;g__Capnobotryella	0	0	0	0	0	0	0	0	0	0	0	0.000990824	0	0	0.000830392	0.000129554	0	0	0	0	0	0	0	0	0	0	0.00373721	0	0	0	0.00254718	0	0	0	0	0	0	0	0	0	0	0	2.45e-05	0	0	0	0	0	0
k__Fungi;p__Basidiomycota;c__Exobasidiomycetes;o__Microstromatales;f__Microstromatales_fam_Incertae_sedis;g__Pseudomicrostroma	0	0	0	0	0	0	0	0	9.79e-05	2.39e-05	0.000424845	0	0	0	0	1.44e-05	0.000196776	0.000200659	0	0	0.0073636	0	0	0	0	0	0	0	0	0.00452971	0	0	0	0	0	0	0	0	0	0	0	0	8.59e-05	0.000129361	0.000103799	4.61e-05	0	0.00263936	0.000286651
k__Fungi;p__Basidiomycota;c__Tremellomycetes;o__Tremellales;f__Bulleribasidiaceae;g__Dioszegia	0	0	0	0	0	0	0	0	0.000869182	0.000727602	0.000169938	0.00131392	1.92e-05	0.00137776	0.000691994	0.000806115	0.0016398	0.00117529	0	0	5.8e-05	0	0	0	0	0	0	0	0	0	0	0	0	0	0	0	0	0	0	0	0	0	0.000380275	0.00390238	0.000233548	0.00038018	0.000500141	0	5.73e-05
k__Fungi;p__Ascomycota;c__Eurotiomycetes;o__Chaetothyriales;f__Herpotrichiellaceae;g__Veronaea	0	0	0	0	0	0	0	0	0	4.77e-05	0	0	0	0	0	0	0	0.000229325	0	0	0	0	0	0	0	0	0.000983478	0.0114451	0.00211838	0	0.00277874	0	0	0	0	0	0	0	0	0	0	0	0	0.000183261	1.3e-05	0	2.17e-05	0	0
k__Fungi;p__Ascomycota;c__Dothideomycetes;o__Botryosphaeriales;f__Botryosphaeriaceae;g__Sphaeropsis	0	0	0	0	0	0	0	0	0	0	0.00195429	0	0	0	0	0	0	0	0	0	0	0	0	0	0	0	0	0.00183122	0.00109993	0	0	0	0	0	0	0	0	0	0	0	0	0	0	0	0	0	0	0	0
k__Fungi;p__Ascomycota;c__Eurotiomycetes;o__Chaetothyriales;f__Herpotrichiellaceae;g__Cladophialophora	0	0	0	0	0	0	0	0	0.000391744	0.000644107	0.00203926	0	0	6.26e-05	0.00214518	8.64e-05	0	0.000601978	0	0	0	0	0	0	0	0	0	0	0	0	0	0	0	0	0.000131251	0	0	0	0	0	0	0	0.000134936	1.08e-05	0	6.91e-05	1.09e-05	0.00398261	0.00473929
k__Fungi;p__Ascomycota;c__Dothideomycetes;o__Capnodiales;f__Mycosphaerellaceae;g__Mycosphaerella	0	0	0	0	0	0	0	0	0.000379502	0.000262414	0.000254907	0.000538491	0.000459849	0	0.000155699	0.000143949	8.2e-05	2.87e-05	0	0	0	0	0	0	0	0	0	0	0	0	0	0	0	0	0	0	0	0	0	0	0	0	0.00031894	0.000226381	6.49e-05	0.000391701	0.000511014	0.000895498	7.64e-05
k__Fungi;p__Ascomycota;c__Dothideomycetes;o__Pleosporales;f__Coniothyriaceae;g__Camarosporium	0	0	0	0	0	0	0	0	0	0	0	0	0	0	0.00411736	0	0	0	0	0	0	0	0	0	0	0	0	0	0	0	0	0.000205931	0	0	0	0	0	0	0	0	0.000660425	0	0	0.000194041	7.78e-05	0	2.17e-05	0.00488989	0.00185367
k__Fungi;p__Ascomycota;c__Dothideomycetes;o__Myriangiales;f__Myriangiales_fam_Incertae_sedis;g__Endosporium	0	0	0	0	0	0	0	0	0.000342776	0.000381693	0.00407851	0.000904665	0.00097718	0	0.00115909	0.000158344	0.00057393	0	0	0	0	0	0	0	0	0	0	0	0	0	0	0	0	0	0	0	0	0	0	0	0	0	0.000453876	0.0001078	0	0	0	0.00309889	0.00119438
k__Fungi;p__Basidiomycota;c__Tremellomycetes;o__Tremellales;f__Bulleraceae;g__Genolevuria	0	0	0	0	0	0	0	0	0.00497025	0.00506936	0.000594783	0.000215397	0.000689774	0	0	0.000100764	4.92e-05	0	0	0	0	0	0	0	0	0	4.92e-05	0	0	0	0	0	0	0	0	0	0	0	0	0	0	0	4.91e-05	9.7e-05	0	3.46e-05	0	0.000388835	0.000410866
k__Fungi;p__Ascomycota;c__Lecanoromycetes;o__Caliciales;f__Caliciaceae;g__Buellia	0	0	0	0	0	0	0	0	0	0	0	0	0	0	0	0	0	0	0	0	0	0	0	0	0	0	0	0	0	0	0	0	0	0	0	0	0	0	0	0	0	0	0	0	0	0	0	0	0
k__Fungi;p__Ascomycota;c__Sordariomycetes;o__Diaporthales;f__Diaporthaceae;g__Diaporthe	0	0	0	0	0	0	0	0	0	0	0	0	0	0	0.00148779	0	4.92e-05	0.000343987	0	0	0	0	0	0	0	0	0	0	0	0	0.010594	0	0	0	0	0	0	0	0	0	0	0	0.000171737	0.000129361	2.59e-05	0	0.000250071	0	0.000429976
k__Fungi;p__Ascomycota;c__Dothideomycetes;o__Capnodiales;f__Mycosphaerellaceae;g__Zasmidium	0	0	0	0	0	0	0	0	0	0	0	0	0	0	0	0	0	0	0	0	0	0	0	0	0	0	0	0	0	0	0	0	0	0	0.000131251	0	0	0	0	0	0	0	0.0047105	0.00142297	7.78e-05	0.00427414	0.000119599	0	0.00017199
k__Fungi;p__Basidiomycota;c__unidentified;o__unidentified;f__unidentified;g__unidentified	0	0	0	0	0	0	0	0	0.00159146	0.00073953	0	0	0	0	0	0	0	0	0	0	0	0	0	0	0	0	0	0	0	0	0	0	0	0	0	0	0	0	0	0	0	0	0.000220805	0.000571342	0.000259498	2.3e-05	5.44e-05	0.00225053	0.00178679
k__Fungi;p__Ascomycota;c__Sordariomycetes;o__Hypocreales;f__Nectriaceae;g__Microcera	0	0	0	0	0	0	0	0	0	0	0	0	0	0	0	0	0	0	0	0	0	0	0	0	0	0	0	0	0	0	0	0	0	0	0	0	0	0	0	0	0	0	0	0	1.3e-05	0	0	0	0
k__Fungi;p__Ascomycota;c__Lecanoromycetes;o__Teloschistales;f__Teloschistaceae;g__Haloplaca	0	0	0	0	0	0	0	0	0	0	0	0	0	0	0	0	0	0	0	0	0	0	0	0	0	0	0	0	0	0	0	0	0	0	0	0	0	0	0	0	0	0	0	0	0	0	0	0	0
k__Fungi;p__Basidiomycota;c__Tremellomycetes;o__Tremellales;f__Rhynchogastremataceae;g__Papiliotrema	0	0	0	0	0	0	0	0	0	0	0	0	0	0	0	5.76e-05	0	2.87e-05	0	0	0	0	0	0	0	0	0	0	0	0	0	0	0	0	0	0	0	0	0.00248265	0	0	0	0.000269872	0.00131517	0.000713618	0.00135943	0.00340314	0.000789452	0.000984167
k__Fungi;p__Ascomycota;c__Sordariomycetes;o__Hypocreales;f__unidentified;g__unidentified	0	0	0	6.02e-05	7.97e-05	4.45e-05	7.73e-05	0	0	0	8.5e-05	4.31e-05	0	2.09e-05	0	0	0	0	9.23e-05	7.83e-05	5.8e-05	9.92e-05	0	0	0.000128469	0.000105854	0.00270456	0.00467979	0	6.66e-05	5.79e-05	0.000205931	0	0	0	9.61e-05	0.00055919	3.39e-05	5.64e-05	4.04e-05	0.000155394	0.000174034	0	0	0	0	0	0	0
k__Fungi;p__Basidiomycota;c__Spiculogloeomycetes;o__Spiculogloeales;f__Spiculogloeaceae;g__Phyllozyma	0	0	0	0	0	0	0	0	0	0	0	0	0	0	0	0	0	0	0	0	0	0	0	0	0	0	0	0	0	0	0	0	0	0	0	0	0	0	0	0	0	0	0	0	0	0	0	0	0
k__Fungi;p__Ascomycota;c__Lecanoromycetes;o__Caliciales;f__Physciaceae;g__Hyperphyscia	0	0	0	0	0	0	0	0	0	0	0	0	0	0	0	0	1.64e-05	0	0	0	0	0	0	0	0	0	0	0	0	0	0	0	0	0	0	0	0	0	0	0	0	0	0	0	0	0	1.09e-05	0	0
k__Fungi;p__Ascomycota;c__Leotiomycetes;o__Helotiales;f__Sclerotiniaceae;g__Botrytis	0	0	0	6.02e-05	0	0	0	0	1.22e-05	0.00057254	0	2.15e-05	0	4.18e-05	0.00390976	0.0014107	0.001607	0.000171994	0	0	0	0	0	0	0	0	0	0	0	0	0	0	0	0	0	0	0	0	0	0	0	0	8.59e-05	1.08e-05	0.000441146	0.000161288	0.000728467	0	2.87e-05
k__Fungi;p__Ascomycota;c__Dothideomycetes;o__Botryosphaeriales;f__Planistromellaceae;g__Ramimonilia	0	0	0	0	0	0	0	0	0	0	0	0	0	0	0	0	0	0	0	0	0	0	0	0	0	0	0	0	0	0	0	0	0	0	0	0	0	0	0	0	0	0	1.23e-05	5.39e-05	0	0	0	0	0
k__Fungi;p__Ascomycota;c__Leotiomycetes;o__Thelebolales;f__Pseudeurotiaceae;g__unidentified	0	0	0	0	0.0015137	0	0	0	0	0.000178919	0	0.000861586	0	0	0	0	0	0	0	0	0	0	0	0	0	0	0	0	0	0	0	0	0	0	0	0	0	0	0	4.04e-05	0	0	0.00383955	0.00175715	0	0.000138247	0	0.000235657	0
k__Fungi;p__Ascomycota;c__Sordariomycetes;o__Hypocreales;f__Nectriaceae;g__Gibberella	0	0	0	0	0	0	0.00703735	0	0	0	0	0	0	0	0.000968791	0	0	0	0	0	0	0	0	0	0	0	0	0	0	0	0	0.000205931	0	0	0	0	0	0	0	0	0	0	0	0	0	0	0	0	0
k__Fungi;p__Ascomycota;c__Leotiomycetes;o__Helotiales;f__Hyaloscyphaceae;g__Pezizella	0	0	0	0	0	0	0	0	0	0	0	0	0	0	0	0	0	0	0	0	0	0	0	0	0	0	0	0	0	0	0	0	0	0	0	0	0	0	0	0	0	0	0	0	0	0	0	0	0
k__Fungi;p__Ascomycota;c__Dothideomycetes;o__Myriangiales;f__Myriangiaceae;g__Anhellia	0	0	0	0	0	0	0	0	0	0	0	0	0	0	0	0	0	0	0	0	0	0	0	0	0	0	0.00324548	0.00422199	0	0	0	0	0	0	0	0	0	0	0	0	0	0	0	0	0	0	0	0	0
k__Fungi;p__Ascomycota;c__Leotiomycetes;o__Helotiales;f__Helotiaceae;g__Unguiculariopsis	0	0	0	0	0	0	0	0	0	0	0	0	0	0	0	0	0	0	0	0	0	0	0	0	0	0	0	0	0	0	0	0	0	0	0	0	0	0	0	0	0	0	0	0	0	0	0	0	0.001911
k__Fungi;p__Ascomycota;c__Sordariomycetes;o__Xylariales;f__Apiosporaceae;g__Arthrinium	0	0	0	0	0	0	0	0	0	0	0	0	0	0	0	0	0	0	0	0	0	0	0	0	0	0	0	0	0	0	0	0	0	0	0.00708754	0	0	0	0	0	0	0	0	0	0	0	0	0	0
k__Fungi;p__Basidiomycota;c__Microbotryomycetes;o__Microbotryomycetes_ord_Incertae_sedis;f__Microbotryomycetes_fam_Incertae_sedis;g__Colacogloea	0	0	0	0	0	0	0	0	3.67e-05	3.58e-05	0	0	0	0	0	0	0	0	0	0	0	0	0	0	0	0	0	0	0	0	0	0	0	0	0	0	0	0	0	0	0	0	0	6.47e-05	0	0	0	2.36e-05	4.78e-05
k__Fungi;p__Ascomycota;c__Lecanoromycetes;o__Lecanorales;f__Ramalinaceae;g__Ramalina	0	0.000139121	0	0	0	0	0	0	0	0	0	0	0	0	0	0	0	0	0	0	0	0	0	0	0	0	0	0	0	0	0	0	0	0	0	0	0	0	0	0	0	0	0	0	0	0	0	0	0
k__Fungi;p__Basidiomycota;c__Tremellomycetes;o__Filobasidiales;f__Filobasidiaceae;g__Heterocephalacria	0	0	0	0	0	0	0	0	0	0	0	0	0	0	0	0	0	0	0	0	0	0	0	0	0	0	0	0	0	0	0	0	0	0	0	0	0	0	0	0	0	0	0	0	0	0	0	0	0
k__Fungi;p__Ascomycota;c__Dothideomycetes;o__Pleosporales;f__Pleosporaceae;g__unidentified	0	0	0	0	0	0	0	0	6.12e-05	0	0	0	0	0	0.00131479	8.64e-05	0.000770707	0.000659309	0	0	0	0	0	0	0	0	0	0	0	0	0	0	0	0	0	0	0	0	0	0	0	0	0	0	0	0	0	0.00212092	2.87e-05
k__Fungi;p__Ascomycota;c__Dothideomycetes;o__Pleosporales;f__Cucurbitariaceae;g__unidentified	0	0	0	0	0	0	0	0	0	0	0	0	0	0	0	0	0	0	0	0	0	0	0	0	0	0	0	0	0	0	0	0	0	0	0	0	0	0	0	0	0	0	0	0	0	0	0	0	0
k__Fungi;p__Basidiomycota;c__Agaricomycetes;o__Polyporales;f__unidentified;g__unidentified	0	0	0	0	0	0	0	0	0	0	0	0	0	0	0	0	0	0	0	0	0	0	0	0	0	0	0	0	0	0	0	0	0	0	0	0	0	0	0	0	0	0	0	0	0	0	0	0	0
k__Fungi;p__Ascomycota;c__Dothideomycetes;o__Botryosphaeriales;f__Botryosphaeriaceae;g__Neofusicoccum	0	0	0	0	0	0	0	0	0	0	0	0	0	0.000292251	0	7.2e-05	3.28e-05	0.000831303	0	0	0	0	0	0	0	0	0	0	0	0	0	0	0	0	0	0.00173005	0	0	0	0	0	0	0.000147203	0	0	0	0.000935047	0.000200309	0.00013377
k__Fungi;p__Ascomycota;c__Leotiomycetes;o__Helotiales;f__Helotiaceae;g__Phaeohelotium	0	0	0	0	0	0	0	0	0	0	0	0	0	0	0	0	0	0	0	0	0	0	0	0	0	0	0	0	0	0	0	0	0	0	0	0	0	0	0	0	0	0	0	0	0	0	0	3.53e-05	0.000124215
k__Fungi;p__Ascomycota;c__Dothideomycetes;o__Myriangiales;f__Myriangiaceae;g__Myriangium	0	0	0	0	0	0	0	0	0	0	0	0	0	0.000668003	0	0	0	0	0	0	0	0	0	0	0	0	0	0	0.000366644	0	0	0	0	0	0	0	0	0	0	0	0	0	0	0	0	0	0	9.43e-05	0
k__Fungi;p__Ascomycota;c__Dothideomycetes;o__Capnodiales;f__Mycosphaerellaceae;g__Cercospora	0	0	0	0	0	0	0	0	0	0	0	0	0	0	0	2.88e-05	0	0	0	0	0	0	0	0	0	0	0	0	0	0	0	0	0	0	0	0	0	0	0	0	0	0	3.68e-05	1.08e-05	0.000142724	4.61e-05	0.000358797	0.000176743	0
k__Fungi;p__Ascomycota;c__Lecanoromycetes;o__Caliciales;f__Caliciaceae;g__Diploicia	0	0	0	0	0	0	0	0	0	0	0	0	0	0	0	0	0	0	0	0	0	0	0	0	0	0	0	0	0	0	0	0	0	0	0	0	0	0	0	0	0	0	4.91e-05	0	0	0	0	4.71e-05	0
k__Fungi;p__Basidiomycota;c__Ustilaginomycetes;o__Ustilaginales;f__Ustilaginaceae;g__unidentified	0	0	0	0	0	0	0	0	0	0	0	0	0	0	0	0	0	0	0	0	0	0	0	0	0	0	0	0	0	0	0	0	0	0	0	0	0.00357882	0	0	0	0	0	0	0	0	0	0	2.36e-05	0
k__Fungi;p__Mucoromycota;c__Mucoromycetes;o__Mucorales;f__Rhizopodaceae;g__Rhizopus	0	0	0	0	0	0	0	0	0	0	0	0	0	0	0.00100339	0	0	0	0.00230712	0	0	0	0	0	0	0	0	0	0	0	0	0	0	0	0	0	0	0	0	0	0	0	0	0	0	0	0	0	0
k__Fungi;p__Basidiomycota;c__Agaricomycetes;o__Agaricales;f__Psathyrellaceae;g__Coprinopsis	0	0	0	0	0	0	0	0	0	0	0	0.00284323	0	0	0	0	0	0	0	0	0	0	0	0	0	0	0	0	0	0	0	0	0	0	0	0	0	0	0	0	0	0	0	0	0.000415196	0	0	0	0
k__Fungi;p__Basidiomycota;c__Exobasidiomycetes;o__Entylomatales;f__Entylomatales_fam_Incertae_sedis;g__Tilletiopsis	0	0	0	0	0	0	0	0	0.0019832	0.00106158	0	0	0	0	0	0	3.28e-05	0	0	0	0	0	0	0	0	0	0	0	0	0	0	0	0	0	0	0	0	0	0	0	0	0	4.91e-05	4.31e-05	3.89e-05	0	0	0	0
k__Fungi;p__Ascomycota;c__Dothideomycetes;o__Pleosporales;f__Pleosporaceae;g__Pleospora	0	0	0	0	0	0	0	0	0	0	0	0	0	0	0	0	0	0	0	0	0	0	0	0	0	0	0	0	0	0	0	0	0	0	0	0	0	0	0	0	0	0	0	0	0	0.000207371	0	0	0
k__Fungi;p__Ascomycota;c__Leotiomycetes;o__Erysiphales;f__Erysiphaceae;g__Podosphaera	0	0	0	0	0	0	0	0	0	0	0	0	0	0	0	0	0	0	0	0	0	0	0	0	0	0	0	0	0	0	0	0	0	0	0	0	0	0	0	0	0	0	0.000147203	0.00011858	0	0.000645154	0.000130472	0	0
k__Fungi;p__Ascomycota;c__Pezizomycetes;o__Pezizales;f__unidentified;g__unidentified	0	0.00250417	0	0	0	0	0	0	0	0	0	0	0	0.000229626	0	0	0	0	0	0	0	0	0	0	0	0	0	0	0	0	0	0	0	0	0	0	0	0	0	0	0	0	0	0	0	0	0.000271816	0	0
k__Fungi;p__Ascomycota;c__Leotiomycetes;o__Helotiales;f__Dermateaceae;g__unidentified	0	0	0	0	0	0	0	0	0	0	0	0	0	0	0	0	0	0	0	0	0	0	0	0	0	0	0	0	0	0	0	0	0	0	0	0	0	0	0	0	0	0	0	0	0	0	0	0.00184991	0.0001911
k__Fungi;p__Ascomycota;c__Dothideomycetes;o__Capnodiales;f__Capnodiales_fam_Incertae_sedis;g__Arthrocatena	0	0	0	0	0	0	0	0	0	0	0	0	0	0	0	0	0	0	0	0	0	0	0	0	0	0	0.00191778	0	0	0	0.00109992	0	0	0	0	0	0	0	0	0	0	0	0	0	0	0	0	0	0
k__Fungi;p__Ascomycota;c__Dothideomycetes;o__Pleosporales;f__Pleosporaceae;g__Comoclathris	0	0	0	0	0	0	0	0	2.45e-05	0.000250486	0	0	0	0	0.00145319	0.000158344	0.000475542	0	0	0	0	0	0	0	0	0	0	0	0	0	0	0	0	0	0	0	0	0	0	0	0	0	0	0.000571342	0	0	5.44e-05	0	0
k__Fungi;p__Ascomycota;c__Dothideomycetes;o__Capnodiales;f__Capnodiaceae;g__Polychaeton	0	0	0	0	0	0	0	0	0	1.19e-05	0.00186932	0.00105544	0	0	0	0	0	0	0	0	0	0	0	0	0	0	0	0	0	0	0	0	0	0	0	0	0	0	0	0	0	0	0	0	0	0	0	0	0
k__Fungi;p__Ascomycota;c__Saccharomycetes;o__Saccharomycetales;f__Saccharomycetales_fam_Incertae_sedis;g__Candida	0	0	0	0	0	0	0	0	3.67e-05	4.77e-05	0	0	5.75e-05	0	0	0	0	0	0	7.83e-05	0	0.00188492	0	0	0	0	0	5.09e-05	0	0	0	0	0	0	0	0	0	0	0	4.04e-05	0	0	2.45e-05	0	1.3e-05	0	8.7e-05	0	0
k__Fungi;p__Ascomycota;c__Taphrinomycetes;o__Taphrinales;f__Taphrinaceae;g__unidentified	0	0	0	0	0	0	0	0	0	8.35e-05	0.00101963	0.000796967	0.000172444	0	0	5.76e-05	0	5.73e-05	0	0	0	0	0	0	0	0	0	0	0	0	0	0	0	0	0	0	0	0	0	0	0	0	0.000245339	0	0	0	2.17e-05	0	0
k__Fungi;p__Ascomycota;c__Dothideomycetes;o__Capnodiales;f__Dissoconiaceae;g__Dissoconium	0	0	0	0	0	0	0	0	0	0	0	0	0	0.000542752	0	0.000460637	0.000426348	0.000200659	0	0	0	0	0	0	0	0	0	0	0	0	0	0	0	0	0	0	0	0	0	0	0	0	0.000392542	0.000452762	1.3e-05	0.000230412	1.09e-05	0	0
k__Fungi;p__Ascomycota;c__Leotiomycetes;o__Helotiales;f__Hyaloscyphaceae;g__unidentified	0	0	0	0	0	0	0	0	0	8.35e-05	0.000169938	0	0	0	0.000467096	1.44e-05	0	0	0	0	0	0	0	0	0	0	0	0	0	0	0	0	0	0	0	0	0	0	0	0	0	0	0	0	0	0	0	0.000848366	1.91e-05
k__Fungi;p__Ascomycota;c__Dothideomycetes;o__Pleosporales;f__Pleosporales_fam_Incertae_sedis;g__Libertasomyces	0	0	0	0	0	0	0	0	0.000477438	0.00166991	0	0	0	0	0	0	0	0.000286656	0	0	0	0	0	0	0	0	0	0	0	0	0	0	0	0	0	0	0	0	0	0	0	0	0	0	0.000116774	0	0	0	0
k__Fungi;p__Ascomycota;c__Dothideomycetes;o__Botryosphaeriales;f__unidentified;g__unidentified	0	0	0	0	0	0	0	0	0	0	0	0	0	0	0	0	0	0	0	0	0	0	0	0	0	0	0	0	0	0	0	0	0	0	0	0	0	6.78e-05	0	0	0	0	0.000122669	1.08e-05	0	0.000725798	0	0.000141394	0.00113705
k__Fungi;p__Ascomycota;c__Sordariomycetes;o__Diaporthales;f__Valsaceae;g__unidentified	0	0	0	0	0	0	7.73e-05	0	0	0	0	0	0	0.000271376	0	0	0	0.000945965	0	0	0	0	0	0	0	0	0	0	0	0	0	0	0	0	0	0	0	0	0	0	0	0	0	0	0	0	0	0.000671623	0.000219766
k__Fungi;p__Ascomycota;c__Dothideomycetes;o__Pleosporales;f__Cucurbitariaceae;g__Pyrenochaetopsis	0	0	0	0	0	0	0	0	2.45e-05	0.000310126	0	0	0	0	0	0	0	0	0	0	0	0	0	0	0	0	0.00216365	0	0	0	0	0	0	0	0	0	0	0	0	0	0	0	0	0	0	0	0	0	0
k__Fungi;p__Ascomycota;c__Saccharomycetes;o__Saccharomycetales;f__Trichomonascaceae;g__Zygoascus	0	0	0	0	7.97e-05	0.000133402	0.000232001	0	2.45e-05	0	0	0	0	0	0	0	0	0	0	0	0	0	0	0	0	0	0.00147522	0	0	6.66e-05	0	0	0	0	0	0	0	0	0	0	0	0	0	0	0	0	0	0	0
k__Fungi;p__Ascomycota;c__Dothideomycetes;o__Botryosphaeriales;f__Botryosphaeriaceae;g__Diplodia	0	0	0	0	0	0	0	0	0	0	0	0	0	0	0	0	0	0	0	0	0	0	0	0	0	0	0	0	0	0	0	0	0	0	0	0	0	0	0	0	0	0	0	0	0	0	0	0.000813018	0.000582856
k__Fungi;p__Ascomycota;c__Leotiomycetes;o__Erysiphales;f__Erysiphaceae;g__Blumeria	0	0	0	0	0	0	0	0	0	0	0	0	0	0.000334001	0.00128019	0.000244713	0.00032796	8.6e-05	0	0	0	0	0	0	0	0	0	0	0	0	0	0	0	0	0	0	0	0	0	0	0	0	0	0	0	0	0	0	0
k__Fungi;p__Ascomycota;c__Leotiomycetes;o__Helotiales;f__Dermateaceae;g__Naevala	0	0	0	0	0	0	0	0	6.12e-05	0.000548684	0	0	0	0	0	0.000187134	1.64e-05	0	0	0	0	0	0	0	0	0	0	0	0	0	0	0	0	0	0	3.2e-05	0	0	0	0	0	0	0.00122669	1.08e-05	0	2.3e-05	0	0	5.73e-05
k__Fungi;p__Basidiomycota;c__Tremellomycetes;o__Cystofilobasidiales;f__Cystofilobasidiaceae;g__Cystofilobasidium	0	0.00166945	0	0	0	0	0	0	0	5.96e-05	0	0	0	0	0	1.44e-05	1.64e-05	5.73e-05	0	0	0	0	0	0	0	0	0	0	0	0	0	0	0	0	0	0	0	0	0	0	0	0	8.59e-05	0	0	0	0	0.000306354	9.56e-06
k__Fungi;p__Ascomycota;c__Dothideomycetes;o__Capnodiales;f__Dissoconiaceae;g__Uwebraunia	0	0	0	0	0	0	0	0	0.000134662	0	0	0	0.000938859	0	0	0	0	0	0	0	0	0	0	0	0	0	0	0	0	0	0	0	0	0	0	0	0	0	0	0	0	0	0.000772816	2.16e-05	0.000311397	2.3e-05	1.09e-05	0	0
k__Fungi;p__Ascomycota;c__Dothideomycetes;o__Pleosporales;f__Phaeosphaeriaceae;g__Neosetophoma	0	0	0	0	0	0	0	0	0.000195872	0.000262414	0	0	0	0	0	0	0	0	0	0	0	0	0	0	0	0	0	0	0	0	0	0	0	0	0	0	0	0	0.00129775	0	0	0	0.000220805	0.000204821	0	0	0	0	0
k__Fungi;p__Ascomycota;c__Leotiomycetes;o__Helotiales;f__Sclerotiniaceae;g__Moellerodiscus	0	0	0	0	0	0	0	0	0	0	0	0	0	0	0	0	0	0	0	0	0	0	0	0	0	0	0	0	0	0	0	0	0	0	0.000131251	0	0	0	0	0	0	0	0.000429342	3.23e-05	0	0.000241933	0.000282689	0	0
k__Fungi;p__Ascomycota;c__Dothideomycetes;o__Hysteriales;f__Hysteriaceae;g__Hysterobrevium	0	0	0	0	0	0	0	0	0	0	0	0	0	0	0	0	0	0	0	0	0	0	0	0	0	0	0	0	0	0	0	0	0	0	0	0	0	0	0	0	0	0	0.000122669	0	0	0	0	0.00016496	0
k__Fungi;p__Ascomycota;c__Lecanoromycetes;o__Lecideales;f__Lecideaceae;g__Lecidea	0	0	0	0	0	0	0	0	0	0	0	0	0	0	0	0	0	0	0	0	0	0	0	0	0	0	0	0	0	0	0	0	0	0	0	0	0	0	0	0	0	0	0	0	0	0	0	0	0
k__Fungi;p__Ascomycota;c__Dothideomycetes;o__Pleosporales;f__Phaeosphaeriaceae;g__Chaetosphaeronema	0	0	0	0	0	0	0	0	0	0	0	0	0	0	0	0	0	0	0	0	0	0	0	0	0	0	0	0	0	0	0	0	0	0	0	0	0	0	0	0	0	0	0	0	0	0	0	0	0
k__Fungi;p__Ascomycota;c__Dothideomycetes;o__Capnodiales;f__Mycosphaerellaceae;g__Septoria	0	0	0	0	0	0	0	0	6.12e-05	5.96e-05	0	0	0	0	0	8.64e-05	0	0	0	0	0	0	0	0	0	0	0	0	0	0	0	0	0	0	0	0	0	0	0	0	0	0	0.000208538	0.000344961	0.000376272	0.000276495	0.000282689	2.36e-05	0
k__Fungi;p__Ascomycota;c__Dothideomycetes;o__Pleosporales;f__Phaeosphaeriaceae;g__Neostagonospora	0	0	0	0	0	0	0	0	0	0	0	0	0	0	0	5.76e-05	0	0	0	0	0	0	0	0	0	0	0	0	0	0	0	0	0	0	0	0	0	0	0	0	0	0	0	0	0	0	0	0.00166138	0
k__Fungi;p__Ascomycota;c__Dothideomycetes;o__Myriangiales;f__unidentified;g__unidentified	0	0	0	0	0	0	0	0	0	0	0.00169938	0	0	0	0	0	0	0	0	0	0	0	0	0	0	0	0	0	0	0	0	0	0	0	0	0	0	0	0	0	0	0	0	0	1.3e-05	0	0	0	0
k__Fungi;p__Ascomycota;c__Dothideomycetes;o__Pleosporales;f__Pleosporales_fam_Incertae_sedis;g__Cryptocoryneum	0	0	0	0	0	0	0	0	0	0	0	0	0	0	0	0	0	0	0	0	0	0	0	0	0	0	0	0	0	0	0	0	0	0	0	0	0	0	0.00169272	0	0	0	0	0	0	0	0	0	0
k__Fungi;p__Ascomycota;c__Dothideomycetes;o__Pleosporales;f__Didymellaceae;g__Phoma	0	0	0	0	0	0	0	0	0	0	0	0	0	0	0	0	0	0	0	0	0	0	0	0	0	0	0	0	0	0	0	0	0	0	0	0	0	0	0	0	0	0	1.23e-05	8.62e-05	0	0.000322577	2.17e-05	0.00124898	0
k__Fungi;p__Ascomycota;c__Leotiomycetes;o__Helotiales;f__Dermateaceae;g__Trimmatostroma	0	0	0	0	0	0	0	0	0	0	0	0	0	0	0	0	0	0	0	0	0	0.00168651	0	0	0	0	0	0	0	0	0	0	0	0	0	0	0	0	0	0	0	0	0	0	0	0	0	0	0
k__Fungi;p__Ascomycota;c__Dothideomycetes;o__Patellariales;f__Patellariaceae;g__Banhegyia	0	0	0	0	0	0	0	0	0	0	0	0	0	0	0	0	0	0	0	0	0	0	0	0	0	0	0	0	0	0	0	0	0	0	0	0	0	0	0	0	0	0	0	0	0	0	0	0	0
k__Fungi;p__Ascomycota;c__Eurotiomycetes;o__Phaeomoniellales;f__Phaeomoniellaceae;g__Pseudophaeomoniella	0	0	0	0	0	0	0	0	0	0	0	0	0	0	0	0	0	0	0	0	0	0	0	0	0	0	0	0	0	0	0	0	0	0	0	0	0	0	0	0	0	0	0	0	0	0	0	0	0
k__Fungi;p__Ascomycota;c__Dothideomycetes;o__Dothideales;f__Dothideaceae;g__Endoconidioma	0	0	0	0	0	0	0	0	0	0	0.0011046	0	0	0	0	0	0	0	0	0	0	0	0	0	0	0	0	0	0	0	0	0	0	0	0	0	0	0	0	0	0	0	4.91e-05	0	0.000142724	1.15e-05	0	0.000141394	0
k__Fungi;p__Basidiomycota;c__Agaricomycetes;o__Agaricales;f__unidentified;g__unidentified	0	0	0	0	0	0	0	0	0	0.000190847	0	0	0	0	0.000518995	0	0	0.000802637	0	0	0	0	0	0	0	0	0	0	0	0	0	0	0	0	0	0	0	0	0	0	0	0	0	0	0	0	0	0	0
k__Fungi;p__Basidiomycota;c__Exobasidiomycetes;o__Exobasidiales;f__Exobasidiaceae;g__Exobasidium	0	0	0	0	0	0	0	0	0	0	0	0	0	0	0	0	0	0	0	0	0	0	0	0	0	0	0	0	0	0	0	0	0	0	0	0	0	0	0	0	0	0	3.68e-05	0.00127205	0.000155699	3.46e-05	0	0	0
k__Fungi;p__Ascomycota;c__Dothideomycetes;o__Capnodiales;f__Mycosphaerellaceae;g__unidentified	0	0	0	0	0	0	0	0	0.000134662	0.000119279	0	0	3.83e-05	8.35e-05	6.92e-05	0.000129554	0.000180378	0.000229325	0	0	0	0	0	0	0	0	0	0	0	0	0	0	0	0	0	0	0	0	0	0	0	0	4.91e-05	0.000172481	0	2.3e-05	0	0.000188526	1.91e-05
k__Fungi;p__Ascomycota;c__Lecanoromycetes;o__Caliciales;f__Physciaceae;g__Physcia	0	0	0	0	0	0	0	0	0	0	0	0	0	0	0	0	0	0	0	0	0	0	0	0	0	0	0	0	0	0	0	0	0	0	0	0	0	0	0	0	0	0	0	0	0	0	0	0	0
k__Fungi;p__Ascomycota;c__Dothideomycetes;o__Capnodiales;f__Teratosphaeriaceae;g__Bryochiton	0	0	0	0	0	0	0	0	0	0	0	0	0	0	0	0	0	0	0	0	0	0	0	0	0	0	0	0	0	0	0	0	0	0	0	0	0	0	0	0	0	0	0	0	0	0	0	0	0.000353536
k__Fungi;p__Ascomycota;c__Leotiomycetes;o__Erysiphales;f__Erysiphaceae;g__Erysiphe	0	0	0	0	0	0	0	0	0	0	0	0	0	0.000981129	0	0.000331083	1.64e-05	0	0	0	0	0	0	0	0	0	0	0	0	0	0	0	0	0	0	0	0	0	0	0	0	0	0	0	0	0	0	0	0
k__Fungi;p__Ascomycota;c__Dothideomycetes;o__Capnodiales;f__Teratosphaeriaceae;g__Austroafricana	0	0	0	0	0	0	0	0	0	0	0	0	0	0	0	0.000273503	0	0	0	0	0	0	0	0	0	0	0	0	0	0	0	0	0	0	0	0	0	0	0	0	0	0	0.000490677	5.39e-05	0	0.000126727	0.000119599	0	1.91e-05
k__Fungi;p__Ascomycota;c__Sordariomycetes;o__Glomerellales;f__Plectosphaerellaceae;g__Verticillium	0	0	0	0	0	0	0	0	4.9e-05	0.000178919	0	0	0	0.000354876	0	0	0	0	0	0	0	0	0	0	0	0	0	0	0	0	0	0	0	0	0	0	0	0	0	0	0	0	0	0	0	0	0	0	0
k__Fungi;p__Ascomycota;c__Dothideomycetes;o__Pleosporales;f__Didymosphaeriaceae;g__unidentified	0	0	0	0	0	0	0	0	0	0	0	0	0	0	0	0	0	0	0	0	0	0	0	0	0	0	0	0	0	0	0	0	0	0	0	0	0	0	0	0	0	0	0	0	0	0	0.000141344	0	0
k__Fungi;p__Ascomycota;c__Lecanoromycetes;o__Lecanorales;f__Psoraceae;g__Protoblastenia	0	0	0	0	0	0	0	0	0	0	0	0	0	0	0	0	0	0	0	0	0	0	0	0	0	0	0	0	0	0	0	0	0	0	0	0	0	0	0	0	0	0	0	0	0	0	0	0	0
k__Fungi;p__Ascomycota;c__Sordariomycetes;o__Xylariales;f__Amphisphaeriaceae;g__Discostroma	0	0	0	0	0	0	0	0	0	1.19e-05	0	0	0	0	0	0	0	0	0	0	0	0	0	0	0	0	0	0	0	0	0	0	0	0	0	0	0	0	0	0	0	0	0	0	0	0	0	0	0
k__Fungi;p__Ascomycota;c__Dothideomycetes;o__Capnodiales;f__Teratosphaeriaceae;g__Lapidomyces	0	0	0	0	0	0	0	0	9.79e-05	8.35e-05	0	2.15e-05	5.75e-05	8.35e-05	5.19e-05	0.000230319	0.00032796	0	0	0	0	0	0	0	0	0	0	0	0	0	0	0	0	0	0	0	0	0	0	0	0	0	0	0	0	5.76e-05	0	9.43e-05	2.87e-05
k__Fungi;p__Basidiomycota;c__Cystobasidiomycetes;o__Cystobasidiales;f__unidentified;g__unidentified	0	0	0	0	0	0	0	0	0	0	0	0	0	0.000814128	0	0	0	0	0	0	0	0	0	0	0	0	0	0	0	0	0	0	0	0	0	0	0	0	0	0	0	0	0	6.47e-05	6.49e-05	8.06e-05	0	0	0
k__Fungi;p__Basidiomycota;c__Agaricostilbomycetes;o__Agaricostilbales;f__unidentified;g__unidentified	0	0	0	0	0	0	0	0	0	0	0	0	0	0	0	0	0	0	0	0	0	0	0	0	0	0	0	0	0	0	0	0	0	0	0	0	0	0	0	0	0	0	0	0	0	0	0	0.000341703	0.000105105
k__Fungi;p__Ascomycota;c__Eurotiomycetes;o__Chaetothyriales;f__Cyphellophoraceae;g__Cyphellophora	0	0	0	0	0	0	0	0	0	0	0	0	0	0	0	0	0	0	0	0	0	0	0	0	0	0	0	0	0	0	0	0	0	0	0	0	0	0	0	0	0	0	0.000171737	0.000172481	0	0	1.09e-05	0.000765886	0
k__Fungi;p__Ascomycota;c__Dothideomycetes;o__Pleosporales;f__Periconiaceae;g__Periconia	0	0	0	0	0	0	0	0	0	0	0	0	0	0	0	0	0	0	0	0	0	0	0	0	0	0	0	0	0	0	0	0	0	0	0	0	0	0	0	0	0	0	0	0	0	0	0	0	0
k__Fungi;p__Basidiomycota;c__Cystobasidiomycetes;o__Cystobasidiales;f__Cystobasidiaceae;g__Cystobasidium	0	0	0	0	0	0	0	0	0.000159146	2.39e-05	0	0	0	0	0	0	3.28e-05	0	0	0	0	0	0	0	0	0	0	0	0	0	0	0	0	0	0.000131251	0	0	0	0	0	0	0	0.00015947	5.39e-05	9.08e-05	3.46e-05	6.52e-05	0	3.82e-05
k__Fungi;p__Ascomycota;c__Sordariomycetes;o__Hypocreales;f__Cordycipitaceae;g__Lecanicillium	0	0	0	0	0	0	0	0	0	0	0	0	0	0	0	0	0	0	0	0	0	0	0	0	0	0	0	0	0	0	0	0	0	0	0	0	0	0	0	0	0	0	0	0	0	0	0	0	0
k__Fungi;p__Ascomycota;c__Sordariomycetes;o__Hypocreales;f__Clavicipitaceae;g__Claviceps	0	0	0	0	0	0	0	0	0	0	0	0	0	0	0.000276797	0.000359873	8.2e-05	0	0	0	0	0	0	0	0	0	0	0	0	0	0	0	0	0	0	0	0	0	0	0	0	0	0	0	0	6.91e-05	0.000152217	0	0
k__Fungi;p__Ascomycota;c__Dothideomycetes;o__Capnodiales;f__Cladosporiaceae;g__Toxicocladosporium	0	0	0	0	0	0	0	0	0	0	0	0	0	0	0	0	0	0	0	0	0	0	0	0	0	0	0	0	0	0	0	0	0	0	0	0	0	0	0	0	0	0	0.000662414	9.7e-05	0	3.46e-05	6.52e-05	0	0
k__Fungi;p__Ascomycota;c__Lecanoromycetes;o__Lecanoromycetes_ord_Incertae_sedis;f__Lecanoromycetes_fam_Incertae_sedis;g__Trullula	0	0	0	0	0	0	0	0	0.000477438	0.000190847	0	0	0	0	0	0.000172739	1.64e-05	0	0	0	0	0	0	0	0	0	0	0	0	0	0	0	0	0	0	0	0	0	0	0	0	0	0	0	0	0	0	0	0
k__Fungi;p__Ascomycota;c__Sordariomycetes;o__Glomerellales;f__Plectosphaerellaceae;g__Lectera	0	0	0	0	0	0	0	0	0	0	0	0	0	0	0	0	0	0	0	0	0	0	0	0	0	0	0	0	0	0	0	0	0	0	0	0	0	0	0	0	0	0	0	0	0	0	0	0	0
k__Fungi;p__Ascomycota;c__Dothideomycetes;o__Pleosporales;f__Didymosphaeriaceae;g__Didymosphaeria	0	0	0	0	0	0	0	0	0	0	0	0	0	0.000438377	0	0.000345478	0	0	0	0	0	0	0	0	0	0	0	0	0	0	0	0	0	0	0	0	0	0	0	0	0	0	0	0	0	0	0	0	0
k__Fungi;p__Basidiomycota;c__Agaricomycetes;o__Russulales;f__Peniophoraceae;g__Peniophora	0	0	0	6.02e-05	0	0	0	0	4.9e-05	2.39e-05	0	0	0	0	0	0	0	0	0	0	0	0	0	0	0	0	4.92e-05	0	0	0	0	0	0	0	0	0	0	0	0	0	0	0	0.000147203	0.000161701	2.59e-05	8.06e-05	0.000184835	0	0
k__Fungi;p__Ascomycota;c__Sordariomycetes;o__Hypocreales;f__Nectriaceae;g__Fusarium	0	0	0	0	0	0	0	0	0	0	0	0	0	0	0	0	8.2e-05	0.000687975	0	0	0	0	0	0	0	0	0	0	0	0	0	0	0	0	0	0	0	0	0	0	0	0	0	0	0	0	0	0	0
k__Fungi;p__Basidiomycota;c__Exobasidiomycetes;o__Entylomatales;f__unidentified;g__unidentified	0	0	0	0	0	0	0	0	0.000220356	0.000417477	0	0	0	0	0	2.88e-05	0	0	0	0	0	0	0	0	0	0	0	0	0	0	0	0	0	0	0	0	0	0	0	0	0	0	4.91e-05	3.23e-05	0	0	0	0	0
k__Fungi;p__Ascomycota;c__Orbiliomycetes;o__Orbiliales;f__Orbiliaceae;g__Orbilia	0	0	0	0	0	0	0	0	0	0	0	0	0	0	0	0	0	0	0	0	0	0	0	0	0	0	0	0.000152602	0	0	0.000578905	0	0	0	0	0	0	0	0	0	0	0	0	0	0	0	0	0	0
k__Fungi;p__Ascomycota;c__Leotiomycetes;o__Erysiphales;f__Erysiphaceae;g__Golovinomyces	0	0	0	0	0	0	0	0	0	0	0	0	0	0	0	0	0	0	0	0	0	0	0	0	0	0	0	0	0	0	0	0	0	0	0	0	0	0	0	0	0	0	0	0	0.000518995	0.000207371	0	0	0
k__Fungi;p__Ascomycota;c__Dothideomycetes;o__Pleosporales;f__Pleosporaceae;g__Bipolaris	0	0	0	0	0	0	0	0	0	0	0	0	0	0.000375752	0	0	0.00032796	0	0	0	0	0	0	0	0	0	0	0	0	0	0	0	0	0	0	0	0	0	0	0	0	0	0	0	0	0	0	0	0
k__Fungi;p__Ascomycota;c__Dothideomycetes;o__Pleosporales;f__Didymellaceae;g__Ascochyta	0	0	0	0	0	0	0	0	0	0	0	0	0	0	0	0	0	0	0	0	0	0	0	0	0	0	0	0	0	0	0	0	0	0	0	0	0	0	0	0	0	0	6.13e-05	0.000301841	0	0.000334098	0	0	0
k__Fungi;p__Basidiomycota;c__Agaricomycetes;o__Polyporales;f__Polyporaceae;g__Coriolopsis	0	0	0	0	0	0	0	0	0	0	0	0	0	0	0	0	0	0	0	0	0	0	0	0	0	0	0	0	0	0	0	0	0	0	0	0	0	0	0	0	0	0	0	0	0	0	0.000282689	0.000400617	0
k__Fungi;p__Ascomycota;c__Dothideomycetes;o__Capnodiales;f__Cladosporiaceae;g__Verrucocladosporium	0	0	0	0	0	0	0	0	1.22e-05	0	0	0	0	0	0	0	0	0	0	0	0	0	0	0	0	0	0	0	0	0	0	0	0	0	0	0	0	0	0	0	0	0	0.000122669	0	0	0.000483865	0	0	0
k__Fungi;p__Ascomycota;c__Dothideomycetes;o__Botryosphaeriales;f__Botryosphaeriaceae;g__unidentified	0	0	0	0	0	0	0	0	0	0.000584467	0	0	0	0	0	0	0	0	0	0	0	0	0	0	0	0	0	0	0	0	0	0	0	0	0	0	0	0	0	0	0	0	0	0	0	0	0	0	0
k__Fungi;p__Ascomycota;c__Dothideomycetes;o__Dothideales;f__Dothioraceae;g__unidentified	0	0	0	0	0	0	0	0	0	0	0	0	0	0	0	0	0	0	0	0	0	0	0	0	0	0	0	0	0	0	0	0	0	0	0	0	0	0	0	0	0	0	7.36e-05	1.08e-05	0.000428171	6.91e-05	0	0	0
k__Fungi;p__Ascomycota;c__Lecanoromycetes;o__Lecanorales;f__unidentified;g__unidentified	0	0	0	0	0	0	0	0	0	0	0	0	0	0	0	0	0	0	0	0	0	0	0	0	0	0	0	0	0	0	0	0	0	0	0	0	0	0	0	0	0	0	0	0	0	0	0	0	0
k__Fungi;p__Ascomycota;c__Dothideomycetes;o__Capnodiales;f__Capnodiales_fam_Incertae_sedis;g__Hispidoconidioma	0	0	0	0	0	0	0	0	0.00030605	0	0	0	0	0	0	0	0	0	0	0	0	0	0	0	0	0	0	0	0	0	0	0	0	0	0	0	0	0	0	0	0	0	0	0	0	0	0	0	0
k__Fungi;p__Blastocladiomycota;c__Blastocladiomycetes;o__Blastocladiales;f__Catenariaceae;g__Catenaria	0	0	0	0	0	0	0	0	0	0	0	0	0	0	0	0	0	0	0	0	0	0	0	0	0	0	0	0	0	0	0	0	0	0	0	0	0	0	0	0.000322945	0	0	0	0	0	0	0	0	0
k__Fungi;p__Ascomycota;c__Lecanoromycetes;o__Ostropales;f__Stictidaceae;g__Absconditella	0	0	0	0	0	0	0	0	0	1.19e-05	0	0	1.92e-05	2.09e-05	0	0	0	0	9.23e-05	7.83e-05	0	0	0	0	0.000128469	0	0	0	0	0	0	0	0	0	0	0	0	0	0	0	0	0	0	0	0	1.15e-05	1.09e-05	1.18e-05	9.56e-06
k__Fungi;p__Ascomycota;c__Dothideomycetes;o__Pleosporales;f__Phaeosphaeriaceae;g__Sclerostagonospora	0	0	0	0	0	0	0	0	0.000220356	0.000131207	0	0	0	0	0	0	0	0	0	0	0	0	0	0	0	0	0	0	0	0	0	0	0	0	0	0	0	0	0	0	0	0	9.81e-05	5.39e-05	0	1.15e-05	0	0	0
k__Fungi;p__Basidiomycota;c__Ustilaginomycetes;o__Ustilaginales;f__Ustilaginaceae;g__Ustilago	0	0	0	0	0	0	0	0	0	0	0	0	0	0	0.000121099	4.32e-05	0	8.6e-05	0	0	0	0	0	0	0	0	0	0	0	0	0	0	0	0	0	0	0	0	0	0	0	0	3.68e-05	0	6.49e-05	2.3e-05	0	0	0
k__Fungi;p__Ascomycota;c__Lecanoromycetes;o__Lecanorales;f__Ramalinaceae;g__Arthrosporum	0	0	0	0	0	0	0	0	0	0	0	0	0	0	0	0	0	0	0	0	0	0	0	0	0	0	0	0	0	0	0	0	0	0	0	0	0	0	0	0	0	0	0	0	0	0	0	0	0
k__Fungi;p__Ascomycota;c__Dothideomycetes;o__Pleosporales;f__Didymosphaeriaceae;g__Kalmusia	0	0	0	0	0	0	0	0	0	0	0	0	0	0	0	1.44e-05	0	0	0	0	0	0	0	0	0	0	0	0	0	0	0	0	0	0	0	0	0	0	0	0	0	0	0	0	0	1.15e-05	3.26e-05	0.000282789	0.00011466
k__Fungi;p__Ascomycota;c__Eurotiomycetes;o__Chaetothyriales;f__Cyphellophoraceae;g__Anthopsis	0	0	0	0	0	0	0	0	0	0	0	0	0	0	0	0	0	0	0	0	0	0	0	0	0	0	0	0	0	0	0	0	0	0	0	0	0	0	0	0	0	0	0	0	0	0	0	0	0
k__Fungi;p__Ascomycota;c__Dothideomycetes;o__Pleosporales;f__Didymellaceae;g__Didymella	0	0	0	0	0	0	0	0	0	0	0	0	0	0	0	0	0	0	9.23e-05	0	0	0	0	0	0	0	0	0	0	0	0	0	0	0	0	0	0	0	0	0	0	0	0	0.000323401	0	0	0	1.18e-05	0
k__Fungi;p__Ascomycota;c__Eurotiomycetes;o__Eurotiales;f__Aspergillaceae;g__Emericella	0	0	0	0	0	0	0	0	0	0	0	0	0	0	0	0	0	0	0	0	0	0	0	0	0	0	0	0	0	0	0	0	0	0	0	0	0	0	0	0	0	0	0	0	0	0	0	0	0
k__Fungi;p__Basidiomycota;c__Agaricomycetes;o__Polyporales;f__Meruliaceae;g__Phlebia	0	0	0	0	0	0	0	0	0	0	0	0	0	0	0	0	0	0	0	0	0	0	0	0	0	0	0	0	0	0	0	0	0	0	0	0	0	0	0	0	0	0	2.45e-05	0	0.000285447	0.000103685	0	0	0
k__Fungi;p__Ascomycota;c__Sordariomycetes;o__Xylariales;f__unidentified;g__unidentified	0	0	0	0	0	0	0	0	0	0	0	0	0	0	0	0	0	0	0	0	0	0	0	0	0	0	0	0	0	0	0	0	0	0	0	0	0	0	0	0	0	0	0	8.62e-05	0.000142724	5.76e-05	8.7e-05	0	0
k__Fungi;p__Basidiomycota;c__Tremellomycetes;o__Cystofilobasidiales;f__Mrakiaceae;g__Udeniomyces	0	0	0	0	0	0	0	0	8.57e-05	0.000107351	0	0	1.92e-05	0	3.46e-05	0	0	0	0	0	0	0	0	0	0	0	0	0	0	0	0	0	0	0	0	0	0	0	0	0	0	0	0	5.39e-05	0	2.3e-05	4.35e-05	0	0
k__Fungi;p__Ascomycota;c__Dothideomycetes;o__Pleosporales;f__Phaeosphaeriaceae;g__Phaeosphaeria	0	0	0	0	0	0	0	0	0	1.19e-05	0	0	0	0	0	0	0	0	0	0	0	0	0	0	0	0	0	0	0	0	0	0	0	0	0	0	0	0	0	0	0	0	6.13e-05	9.7e-05	3.89e-05	6.91e-05	7.61e-05	0	0
k__Fungi;p__Ascomycota;c__Sordariomycetes;o__Sordariales;f__Chaetomiaceae;g__Thielavia	0	0	0	0	0	0	0	0	0	0	0	0	0	0	0	0	0.00032796	0	0	0	0	0	0	0	0	0	0	0	0	0	0	0	0	0	0	0	0	0	0	0	0	0	0	0	0	0	0	0	0
k__Fungi;p__Ascomycota;c__Dothideomycetes;o__Pleosporales;f__Melanommataceae;g__Praetumpfia	0	0	0	0	0	0	0	0	0	0	0	0	0	0.000313126	0	0	0	0	0	0	0	0	0	0	0	0	0	0	0	0	0	0	0	0	0	0	0	0	0	0	0	0	0	0	0	0	0	0	0
k__Fungi;p__Ascomycota;c__Dothideomycetes;o__Capnodiales;f__Capnodiales_fam_Incertae_sedis;g__Phaeotheca	0	0	0	0	0	0	0	0	0	0	0	0	0	0	0	0	0	0	0	0	0	0	0	0	0	0	0	0	0	0	0	0	0	0	0	0	0	0	0	0	0	0	0	0	0.000311397	0	0	0	0
k__Fungi;p__Ascomycota;c__Taphrinomycetes;o__Taphrinales;f__Protomycetaceae;g__Protomyces	0	0	0	0	0	0	0	0	0	0	0	0	0	0	0	0.000259108	0	0	0	0	0	0	0	0	0	0	0	0	0	0	0	0	0	0	0	0	0	0	0	0	0	0	0	0	0	3.46e-05	0	0	0
k__Fungi;p__Basidiomycota;c__Microbotryomycetes;o__Sporidiobolales;f__Sporidiobolaceae;g__unidentified	0	0	0	0	0	0	0	0	0	0	0	0	0	0	0	0	0	0.000286656	0	0	0	0	0	0	0	0	0	0	0	0	0	0	0	0	0	0	0	0	0	0	0	0	0	0	0	0	0	0	0
k__Fungi;p__Ascomycota;c__Dothideomycetes;o__Capnodiales;f__Cladosporiaceae;g__Graphiopsis	0	0	0	0	0	0	0	0	0	0	0	0	0	0	0	0	0	0	0	0	0	0	0	0	0	0	0	0	0	0	0	0	0	0	0	0	0	0	0	0	0	0	1.23e-05	3.23e-05	0.000116774	4.61e-05	7.61e-05	0	0
k__Fungi;p__Basidiomycota;c__Agaricostilbomycetes;o__Agaricostilbales;f__Kondoaceae;g__Kondoa	0	0	0	6.02e-05	0	0	0	0	0	0	0	0	0	0	0	8.64e-05	3.28e-05	5.73e-05	0	0	0	0	0	0	0	0	0	0	0	0	0	0	0	0	0	0	0	0	0	0	0	0	0	0	0	0	0	0	0
k__Fungi;p__Ascomycota;c__Sordariomycetes;o__Xylariales;f__Amphisphaeriaceae;g__Monochaetia	0	0	0	0	0	0	0	0	0	0	0	0	0	0	0	0	0	0	0	0	0	0	0	0	0	0	0	0	0	0	0	0	0	0	0	0	0	0	0	0	0	0	0	0	1.3e-05	0.000253453	1.09e-05	0	0
k__Fungi;p__Ascomycota;c__Dothideomycetes;o__Pleosporales;f__Phaeosphaeriaceae;g__Juncaceicola	0	0	0	0	0	0	0	0	0	0	0	0	0	0	0	0	0	0	0	0	0	0	0	0	0	0	0	0	0	0	0	0	0	0	0	0	0	0	0	0	0	0	0	0.0001078	0	0	0	0.000153177	0
k__Fungi;p__Basidiomycota;c__Ustilaginomycetes;o__Ustilaginales;f__Ustilaginaceae;g__Farysia	0	0	0	0	0	0	0	0	0	0	0	0	0	0	0	0	0	0	0	0	0	0	0	0	0	0	0	0	0	0	0	0	0	0	0	0	0	0	0	0	0	0	0	0.000140141	0	0	0.000108726	0	0
k__Fungi;p__Basidiomycota;c__Exobasidiomycetes;o__Exobasidiales;f__Cryptobasidiaceae;g__Acaromyces	0	0	0	0	0	0	0	0	0	0	0	0	0	0	0	0	0	0	0	0	0	0	0	0	0	0	0	0	0	0	0	0	0	0	0	0	0	0	0	0	0	0	3.68e-05	0	0	0.000207371	0	0	0
k__Fungi;p__Basidiomycota;c__Agaricomycetes;o__Polyporales;f__Fomitopsidaceae;g__Pilatoporus	0	0	0	0	0	0	0	0	0	0	0	0	0	0	0	0	0	0	0	0	0	0	0	0	0	0	0	0	0	0	0	0	0	0	0	0	0	0	0	0	0	0	0	0	0	0	0	0	0
k__Fungi;p__Ascomycota;c__Dothideomycetes;o__Pleosporales;f__Sporormiaceae;g__unidentified	0	0	0	0	0	0	0	0	0	0	0	0	0	0	0	0	0.000213174	0	0	0	0	0	0	0	0	0	0	0	0	0	0	0	0	0	0	0	0	0	0	0	0	0	0	0	0	0	0	0	0
k__Fungi;p__Basidiomycota;c__Tremellomycetes;o__Tremellales;f__Bulleraceae;g__Bullera	0	0	0	0	0	0	0	0	0	0	0	0	0	0	0	0	0.000213174	0	0	0	0	0	0	0	0	0	0	0	0	0	0	0	0	0	0	0	0	0	0	0	0	0	0	0	0	0	0	0	0
k__Fungi;p__Basidiomycota;c__Microbotryomycetes;o__Sporidiobolales;f__Sporidiobolaceae;g__Rhodotorula	0	0	0	0	0	0	0	0	0	0	0	0	0	0	0	0	0	0	0	0	0	0	0	0	0	0	0	0	0	0	0	0	0	0	0	0	0	0	0	0	0	0	0	0	0	0	0	0.000153177	0
k__Fungi;p__Ascomycota;c__Eurotiomycetes;o__Pyrenulales;f__Pyrenulaceae;g__Pyrenula	0	0	0	0	0	0	0	0	0	0	0	0	0	0	0	0	0	0	0	0	0	0	0	0	0	0	0	0	0	0	0	0	0	0	0	0	0	0	0	0	0	0	0	0.000194041	0	0	0	0	0
k__Fungi;p__Ascomycota;c__Dothideomycetes;o__Pleosporales;f__Coniothyriaceae;g__Coniothyrium	0	0	0	0	0	0	0	0	0	0	0	0	0	0	0	0	0	0	0	0	0	0	0	0	0	0	0	0	0	0	0	0	0	0	0	0	0	0	0	0	0	0	0	0	0	0.00018433	0	0	0
k__Fungi;p__Basidiomycota;c__Pucciniomycetes;o__Pucciniales;f__Melampsoraceae;g__Melampsora	0	0	0	0	0	0	0	0	6.12e-05	0.000119279	0	0	0	0	0	0	0	0	0	0	0	0	0	0	0	0	0	0	0	0	0	0	0	0	0	0	0	0	0	0	0	0	0	0	0	0	0	0	0
k__Fungi;p__Ascomycota;c__Sordariomycetes;o__unidentified;f__unidentified;g__unidentified	0	0	0	0	0	0	0	0	0	0	0	0	0	0	0	0	0	0	0	0	0	0	0	0	0	0	0	0	0	0	0	0	0	0	0	0	0	0	0	0	0	0	0	0.00011858	0	5.76e-05	0	0	0
k__Fungi;p__Ascomycota;c__Dothideomycetes;o__Pleosporales;f__Lophiostomataceae;g__unidentified	0	0	0	0	0	0	0	0	0	0	0	0	0	0	0	0	0	0	0	0	0	0	0	0	0	0	0	0	0	0	0	0	0	0	0	0	0	0	0	0	0	0	4.91e-05	3.23e-05	0	0	0	9.43e-05	0
k__Fungi;p__Ascomycota;c__Pezizomycetes;o__Pezizales;f__Pezizaceae;g__Peziza	0	0	0	0	0	0	0	0	0	0	0	0	0	0	0	0	0	0	0	0	0	0	0	0	0	0	0	0	0	0	0	0	0	0	0	0	0	0	0	0	0	0	0	0	0	0	0	0	0
k__Fungi;p__Basidiomycota;c__Exobasidiomycetes;o__Golubeviales;f__Golubeviaceae;g__Golubevia	0	0	0	0	0	0	0	0	0	0	0	0	0	0	0	0	0	0	0	0	0	0	0	0	0	0	0	0	0	0	0	0	0	0	0	0	0	0	0	0	0	0	0	8.62e-05	0	8.06e-05	0	0	0
k__Fungi;p__Ascomycota;c__Dothideomycetes;o__Pleosporales;f__Massarinaceae;g__Stagonospora	0	0	0	0	0	0	0	0	0	0	0	0	0	0	0	0	0	0	0	0	0	0	0	0	0	0	0	0	0	0	0	0	0	0	0	0	0	0	0	0	0	0	0	0.000161701	0	0	0	0	0
k__Fungi;p__Ascomycota;c__Leotiomycetes;o__Helotiales;f__Helotiaceae;g__Glarea	0	0	0	0	0	0	0	0	0	0	0	0	0	0	0	2.88e-05	3.28e-05	0	0	0	0	0	0	0	0	0	0	0	0	0	0	0	0	0	0	0	0	0	0	0	0	0	4.91e-05	0	0	2.3e-05	0	2.36e-05	0
k__Fungi;p__Ascomycota;c__Dothideomycetes;o__Pleosporales;f__Phaeosphaeriaceae;g__unidentified	0	0	0	0	0	0	0	0	0	0	0	0	0	0	0	0	0	0	0	0	0	0	0	0	0	0	0	0	0	0	0	0	0	0	0	0	0	0	0	0	0	0	0	7.55e-05	0	8.06e-05	0	0	0
k__Fungi;p__Ascomycota;c__Pezizomycetes;o__Pezizales;f__Pyronemataceae;g__Scutellinia	0	0	0	0	0	0	0	0	0	0	0	0	0	0	0	0	0	0	0	0	0	0	0	0	0	0	0	0	0	0	0	0	0	0	0	0	0	0	0	0	0	0	0	0	0.000155699	0	0	0	0
k__Fungi;p__Ascomycota;c__Dothideomycetes;o__Pleosporales;f__Leptosphaeriaceae;g__Ampelomyces	0	0	0	0	0	0	0	0	0	0	0	0	0	0	0	0	0	0	0	0	0	0	0	0	0	0	0	0	0	0	0	0	0	0	0	0	0	0	0	0	0	0	0	0.000150921	0	0	0	0	0
k__Fungi;p__Ascomycota;c__Dothideomycetes;o__Pleosporales;f__Pleosporaceae;g__Drechslera	0	0	0	0	0	0	0	0	0	0	0	0	0	0	0	0	0	0	0	0	0	0	0	0	0	0	0	0	0	0	0	0	0	0	0	0	0	0	0	0	0	0	0	0	0.000142724	0	0	0	0
k__Fungi;p__Ascomycota;c__Lecanoromycetes;o__Ostropales;f__Stictidaceae;g__Ostropa	0	0	0	0	0	0	0	0	0	0	0	0	0	0	0	0	0	0	0	0	0	0	0	0	0	0	0	0	0	0	0	0	0	0	0	0	0	0	0	0	0	0	2.45e-05	0	0.000103799	0	0	0	0
k__Fungi;p__Basidiomycota;c__Agaricomycetes;o__Agaricales;f__Psathyrellaceae;g__Psathyrella	0	0	0	0	0	0	0	0	0	0	0	0	0	0	0	0	0	0	0	0	0	0	0	0	0	0	0	0	0	0	0	0	0	0	0	0	0	0	0	0	0	0	0	0	0	0	0.000119599	0	0
[truncated: 19 more columns]
